# Supplementary material for: Hippocampal spatio-predictive cognitive maps adaptively guide reward generalization
Source: Nat Neurosci. 2023 Apr 3;26(4):615–26. doi: 10.1038/s41593-023-01283-x (PMC10076220; doi:10.1038/s41593-023-01283-x)
Supplement: Source Data Fig. 2 — Statistical source data. [file 41593_2023_1283_MOESM3_ESM.xlsx]

## Sheet: Fig 2a
X1	Y1	X2	Y2	X3	Y3
0.159284	-3.99683	-1.46148	-2.61994	-6.90131	1.17128
0.159284	-3.99683	-1.46148	-2.61994	-6.90131	1.17128
0.159284	-3.99683	-1.46148	-2.61994	-6.90131	1.17128
0.159284	-3.99683	-1.46148	-2.61994	-6.90131	1.17128
0.159284	-3.99683	-1.46148	-2.61994	-6.90131	1.17128
0.159284	-3.99683	-1.46148	-2.61994	-6.90131	1.17128
0.159284	-3.99683	-1.46148	-2.61994	-6.90131	1.17128
0.159284	-3.99683	-1.46148	-2.61994	-6.90131	1.17128
0.159284	-3.99683	-1.46148	-2.61994	-6.90131	1.17128
0.159284	-3.99683	-1.46148	-2.61994	-6.90131	1.17128
0.159284	-3.99683	-1.46148	-2.61994	-6.90131	1.17128
0.159284	-3.99683	-1.46148	-2.61994	-6.90131	1.17128
0.159284	-3.99683	-1.46148	-2.61994	-6.90131	1.17128
0.159284	-3.99683	-1.46148	-2.61994	-6.90131	1.17128
0.159284	-3.99683	-1.46148	-2.61994	-6.90131	1.17128
0.159284	-3.99683	-1.46148	-2.61994	-6.90131	1.17128
0.159284	-3.99683	-1.46148	-2.61994	-6.90131	1.17128
0.159284	-3.99683	-1.46148	-2.61994	-6.90131	1.17128
0.159284	-3.99683	-1.46148	-2.61994	-6.90131	1.17128
0.159284	-3.99683	-1.46148	-2.61994	-6.90131	1.17128
0.159284	-3.99683	-1.46148	-2.61994	-6.90131	1.17128
0.159284	-3.99683	-1.46148	-2.61994	-5.97559	0.957176
0.159284	-3.99683	-1.46148	-2.61994	-4.51404	0.619142
0.397204	-3.91835	-1.46148	-2.61994	-4.27041	0.562794
1.82442	-3.44757	-1.46148	-2.61994	-2.80892	0.224771
3.25171	-2.97676	-1.46148	-2.61994	-1.34735	-0.113268
3.53706	-2.88264	-1.46148	-2.61994	-1.20125	-0.147058
3.53706	-2.88264	-1.46148	-2.61994	-1.34737	-0.113263
3.53706	-2.88264	-1.46148	-2.61994	-1.59089	-0.0569395
3.53706	-2.88264	-1.46148	-2.61994	-1.59089	-0.0569395
3.53706	-2.88264	-1.46148	-2.61994	-1.59089	-0.0569395
3.53706	-2.88264	-1.46148	-2.61994	-1.64069	-0.0619351
3.53706	-2.88264	-1.46148	-2.61994	-2.03873	-0.101868
3.53706	-2.88264	-1.46148	-2.61994	-2.03873	-0.101868
3.53706	-2.88264	-1.46148	-2.61994	-2.27581	-0.181097
3.53706	-2.88264	-1.46148	-2.61994	-2.79759	-0.355468
3.53706	-2.88264	-1.46148	-2.61994	-3.08213	-0.450559
3.53706	-2.88264	-1.46148	-2.61994	-3.08213	-0.450559
3.53706	-2.88264	-1.46148	-2.61994	-3.08213	-0.450559
3.53706	-2.88264	-1.46148	-2.61994	-3.08213	-0.450559
3.53706	-2.88264	-1.46148	-2.61994	-3.08213	-0.450559
3.53706	-2.88264	-1.46148	-2.61994	-3.08213	-0.450559
3.53706	-2.88264	-1.46148	-2.61994	-3.12388	-0.478166
3.53706	-2.88264	-1.26618	-2.66308	-4.37511	-1.30565
3.53706	-2.88264	0.19862	-2.98664	-4.91729	-1.66421
3.53706	-2.88264	0.393958	-3.02979	-5.75139	-2.21583
3.59685	-3.22815	0.393958	-3.02979	-5.95995	-2.35376
3.44309	-2.33958	0.393958	-3.02979	-7.08595	-3.09843
3.21244	-1.00675	0.393958	-3.02979	-7.62817	-3.42942
3.3064	-1.54973	0.844021	-3.02748	-7.62817	-3.42942
3.56269	-3.03072	1.44408	-3.02439	-7.62817	-3.42942
3.81896	-4.51164	1.6941	-3.02311	-7.62817	-3.42942
4.07525	-5.99263	2.19411	-3.02054	-7.62817	-3.42942
4.31444	-7.3748	2.54414	-3.01874	-7.62817	-3.42942
4.31444	-7.3748	2.89422	-3.01694	-7.62817	-3.42942
4.31444	-7.3748	2.89422	-3.01694	-7.62817	-3.42942
4.31444	-7.3748	2.89422	-3.01694	-8.36986	-3.01687
4.31444	-7.3748	2.89422	-3.01694	-8.648	-2.90436
4.31444	-7.3748	2.89422	-3.01694	-8.648	-2.90436
4.31444	-7.3748	3.7429	-2.96519	-8.648	-2.90436
4.31444	-7.3748	3.7429	-2.88182	-8.648	-2.90436
4.31444	-7.3748	3.7429	-2.8732	-8.648	-2.90436
4.31444	-7.3748	3.7429	-2.8732	-8.648	-2.90436
4.31444	-7.3748	4.79455	-2.29508	-8.648	-2.90436
4.31444	-7.3748	5.10137	-2.12642	-8.70065	-2.98937
4.31444	-7.3748	5.10137	-2.12642	-9.49052	-4.26476
4.31444	-7.3748	5.10137	-2.12642	-9.51681	-4.30721
4.31444	-7.3748	5.63681	-2.25205	-9.51681	-4.30721
4.31444	-7.3748	6.65912	-2.49191	-9.51681	-4.30721
4.31444	-7.3748	6.65912	-2.49191	-9.51681	-4.30721
4.31444	-7.3748	6.65912	-2.49191	-9.51681	-4.30721
4.31444	-7.3748	6.65912	-2.49191	-9.51681	-4.30721
4.31444	-7.3748	6.65912	-2.49191	-9.51681	-4.30721
4.31444	-7.3748	6.65912	-2.49191	-9.51681	-4.30721
4.31444	-7.3748	6.65912	-2.49191	-9.51681	-4.30721
4.31444	-7.3748	6.65912	-2.49191	-9.51681	-4.30721
4.31444	-7.3748	6.65912	-2.49191	-9.92379	-4.01673
4.31444	-7.3748	6.65912	-2.49191	-10.3308	-3.72624
4.31444	-7.3748	6.65912	-2.49191	-10.8598	-3.34869
3.81482	-6.17184	6.89182	-2.58335	-11.2262	-3.08719
3.23834	-4.78381	6.89182	-2.58335	-11.6738	-2.76768
3.21915	-4.7376	6.89182	-2.58335	-11.6738	-2.76768
3.21915	-4.7376	6.89182	-2.58335	-11.6738	-2.76768
3.21915	-4.7376	8.12075	-3.14217	-11.6738	-2.76768
3.21915	-4.7376	9.48632	-3.76311	-11.8592	-2.4708
3.21915	-4.7376	10.1691	-4.1564	-12.0446	-2.1739
3.28246	-5.03139	10.1691	-4.1564	-12.5742	-1.32568
3.47438	-5.91248	10.4423	-4.37527	-13.3688	-0.0532261
2.84931	-5.13284	11.652	-5.34453	-13.6336	0.370888
1.74386	-4.1149	11.691	-5.37579	-14.0574	1.0496
1.29108	-3.71939	11.691	-5.37579	-14.2692	1.3889
1.29108	-3.71939	11.691	-5.37579	-14.2692	1.3889
1.89258	-4.16892	11.691	-5.37579	-14.2692	1.3889
2.9302	-5.24671	11.691	-5.37579	-14.2692	1.3889
3.15611	-5.63671	11.691	-5.37579	-14.2692	1.3889
3.95794	-6.66298	11.691	-5.37579	-14.2692	1.3889
4.5755	-7.24672	11.691	-5.37579	-13.6583	1.61097
4.5755	-7.24672	11.691	-5.37579	-13.6112	1.62807
4.6732	-7.22421	11.691	-5.37579	-13.0944	1.81594
6.13302	-6.86897	11.691	-5.37579	-11.6845	2.32842
7.16586	-6.3634	11.691	-5.37579	-11.1206	2.53339
7.16586	-6.3634	11.691	-5.37579	-9.71073	3.04586
8.13517	-5.65192	11.691	-5.37579	-8.30091	3.55831
8.13517	-5.65192	11.691	-5.37579	-7.92498	3.69495
8.13517	-5.65192	11.691	-5.37579	-6.51516	4.20741
8.13517	-5.65192	11.6121	-5.31426	-5.81024	4.46363
8.13517	-5.65192	10.9812	-4.54567	-4.40037	4.9761
8.13517	-5.65192	10.8234	-4.54567	-4.25943	5.02734
8.13517	-5.65192	10.6972	-4.54567	-4.77638	4.83943
8.13517	-5.65192	10.514	-4.51033	-5.19932	4.6857
8.13517	-5.65192	10.3849	-4.41724	-5.19932	4.6857
8.13517	-5.65192	9.66781	-4.26608	-5.19932	4.6857
8.13517	-5.65192	8.47285	-3.35928	-5.19932	4.6857
9.14484	-4.91081	7.27786	-2.45245	-5.19932	4.6857
10.2353	-4.02151	6.08289	-1.54564	-5.19932	4.6857
10.2756	-3.99191	4.88788	-0.638795	-5.19932	4.6857
10.2756	-3.99191	4.29044	-0.185419	-5.19932	4.6857
10.2756	-3.99191	4.29044	-0.185419	-5.19932	4.6857
10.2756	-3.99191	4.17096	-0.0947516	-5.19932	4.6857
10.2756	-3.99191	4.17096	-0.0947516	-5.19932	4.6857
10.2756	-3.99191	4.17096	-0.0947516	-5.19932	4.6857
10.2756	-3.99191	4.17096	-0.0947516	-5.19932	4.6857
10.2756	-3.99191	3.2548	0.600476	-4.65713	5.04424
10.2756	-3.99191	2.0598	1.50732	-4.36513	5.23733
10.2756	-3.99191	0.864792	2.41415	-5.61638	4.4099
10.2756	-3.99191	0.864792	2.41415	-5.99181	4.16164
10.2756	-3.99191	0.864792	2.41415	-5.99181	4.16164
10.2756	-3.99191	0.864792	2.41415	-7.14265	3.67374
10.2756	-3.99191	0.864792	2.41415	-7.14265	3.67374
10.2756	-3.99191	0.864792	2.41415	-7.14265	3.67374
10.2756	-3.99191	0.864792	2.41415	-7.14265	3.67374
10.2756	-3.99191	0.864792	2.41415	-7.14265	3.67374
10.5764	-3.66381	0.864792	2.41415	-7.69004	3.73395
10.6078	-3.21932	0.864792	2.41415	-7.69004	3.73395
10.6364	-1.71709	0.350292	2.60848	-7.88889	3.75582
10.6405	-1.11592	-0.164189	2.8028	-6.39779	3.59181
10.6411	-0.063932	-0.351372	2.8735	-6.09957	3.55901
10.6411	-0.063932	-0.351372	2.8735	-5.45336	3.48793
10.8043	-0.429892	-1.30733	3.59892	-5.00605	3.43873
10.9778	-0.7344	-1.30733	3.59892	-4.85697	3.42233
10.9778	-0.7344	-1.30733	3.59892	-4.85697	3.42233
10.9778	-0.7344	-1.30733	3.59892	-4.85697	3.42233
10.9778	-0.7344	-1.97797	4.94078	-4.85697	3.42233
10.9778	-0.7344	-2.15679	5.29857	-4.85697	3.42233
10.9778	-0.7344	-2.15679	5.29857	-4.85697	3.42233
10.9778	-0.7344	-2.15679	5.29857	-4.85697	3.42233
10.9778	-0.7344	-2.15679	5.29857	-4.85697	3.42233
10.9778	-0.7344	-2.15679	5.29857	-4.85697	3.42233
10.9778	-0.7344	-2.15679	5.29857	-4.85697	3.42233
10.9778	-0.7344	-2.15679	5.29857	-4.85697	3.42233
10.9778	-0.7344	-2.15679	5.29857	-4.85697	3.42233
10.9778	-0.7344	-2.15679	5.29857	-4.85697	3.42233
10.9778	-0.7344	-2.15679	5.29857	-4.85697	3.42233
10.9778	-0.7344	-2.35282	5.52563	-4.85697	3.42233
10.9778	-0.7344	-2.35282	5.52563	-4.85697	3.42233
10.6093	-0.0224885	-2.35282	5.52563	-4.85697	3.42233
10.2638	0.644936	-2.35282	5.52563	-4.85697	3.42233
10.2638	0.644936	-2.35282	5.52563	-4.85697	3.42233
10.2638	0.644936	-2.35282	5.52563	-4.85697	3.42233
10.1694	1.49067	-2.35282	5.52563	-4.85697	3.42233
10.4263	0.680529	-2.35282	5.52563	-4.85697	3.42233
10.4961	-0.216552	-2.35282	5.52563	-4.85697	3.42233
10.4961	-0.216552	-2.35282	5.52563	-4.85697	3.42233
9.91483	-0.69089	-2.35282	5.52563	-4.85697	3.42233
8.53335	-1.25773	-2.35282	5.52563	-4.85697	3.42233
7.06572	-1.56261	-2.35282	5.52563	-4.85697	3.42233
5.83696	-2.32161	-2.35282	5.52563	-4.85697	3.42233
5.1183	-3.21682	-2.35282	5.52563	-4.85697	3.42233
5.35349	-2.04277	-2.35282	5.52563	-4.85697	3.42233
5.22129	-0.548458	-2.35282	5.52563	-4.85697	3.42233
5.47604	0.922906	-2.35282	5.52563	-4.85697	3.42233
5.4256	1.07319	-2.35282	5.52563	-4.90699	3.4193
4.20373	0.214769	-2.35282	5.52563	-5.65562	3.37404
3.68661	0.0255813	-2.35282	5.52563	-6.35438	3.33178
4.81829	0.76652	-2.35282	5.52563	-7.752	3.24727
5.57269	1.26045	-2.35282	5.52563	-8.50074	3.20199
5.57269	1.26045	-2.35282	5.52563	-9.99808	3.11145
5.57269	1.26045	-2.35282	5.52563	-10.7468	3.06618
5.57269	1.26045	-2.35282	5.52563	-10.098	3.10541
5.57269	1.26045	-2.35282	5.52563	-9.54885	3.13862
5.57269	1.26045	-2.35282	5.52563	-9.29936	3.1537
5.57269	1.26045	-2.51583	5.99827	-9.29936	3.1537
5.57269	1.26045	-2.53219	6.04572	-9.29936	3.1537
6.54264	2.05261	-3.02121	7.46357	-9.29936	3.1537
7.59483	3.04883	-3.42882	8.64542	-9.29936	3.1537
8.5957	3.79655	-3.42882	8.64542	-8.74386	3.38052
9.59638	4.91785	-3.47797	8.78793	-7.67907	3.81529
9.79508	5.14347	-3.95063	10.2055	-7.67907	3.81529
9.79508	5.14347	-4.43969	11.6235	-7.38056	3.84514
9.79508	5.14347	-4.9288	13.0416	-7.0323	3.87996
9.79508	5.14347	-5.10813	13.5616	-7.0323	3.87996
9.79508	5.14347	-5.10813	13.5616	-7.0323	3.87996
9.79508	5.14347	-5.10813	13.5616	-7.0323	3.87996
10.2192	5.29616	-5.10813	13.5616	-7.0323	3.87996
11.3841	5.75631	-5.10813	13.5616	-6.53229	3.87086
10.3124	5.33297	-5.10813	13.5616	-5.03242	3.84356
8.87514	4.91285	-5.10813	13.5616	-4.23247	3.829
8.42558	4.90204	-5.10813	13.5616	-4.23247	3.829
8.42558	4.90204	-5.10813	13.5616	-4.23247	3.829
7.43015	4.78825	-5.2674	12.4225	-4.23247	3.829
7.23107	4.76549	-5.29509	12.2245	-4.3942	4.56141
7.23107	4.76549	-5.29509	12.2245	-4.55594	5.29385
6.38501	4.66878	-5.29509	12.2245	-4.71766	6.02623
4.89161	4.49806	-5.29509	12.2245	-4.87939	6.75862
3.39839	4.32737	-5.29509	12.2245	-5.20286	8.22348
3.24918	4.15758	-5.29509	12.2245	-5.52632	9.68826
3.17499	3.64093	-5.29509	12.2245	-5.84978	11.1531
2.64008	2.79367	-5.10344	11.345	-6.17324	12.6179
1.63121	1.68685	-4.78403	9.87936	-6.4967	13.399
0.52419	0.671011	-4.46462	8.75514	-6.51824	13.399
-0.250502	-0.605509	-4.1452	8.70625	-6.51824	13.399
-0.299062	-0.747713	-3.83645	8.55985	-6.51824	13.399
-0.109313	-2.12915	-3.55967	8.55985	-6.51824	13.399
0.178492	-2.87798	-3.25092	7.38732	-6.51824	13.399
-0.951137	-1.90105	-3.14447	6.89886	-6.51824	13.399
-1.29269	-1.66114	-2.84306	5.42983	-6.51824	13.399
-2.09429	-1.68751	-2.7333	3.93385	-6.51824	13.399
-3.55731	-1.38854	-2.62744	2.43747	-6.51824	13.399
-3.82336	-1.33688	-2.52158	0.941096	-6.51824	13.399
-2.72108	-2.35007	-2.46512	0.143039	-6.51824	13.399
-1.37923	-2.88391	-2.46512	0.143039	-6.51824	13.399
0.112173	-3.0681	-2.46512	0.143039	-6.51824	13.399
1.61175	-3.14898	-2.46512	0.143039	-6.51824	13.399
2.36298	-3.12797	-2.52477	-0.454033	-6.51824	13.399
1.4115	-3.15458	-2.52477	-0.454033	-6.51824	13.399
1.4115	-3.15458	-2.52477	-0.454033	-6.51824	13.399
1.4115	-3.15458	-2.52477	-0.454033	-6.51824	13.399
1.4115	-3.15458	-2.52477	-0.454033	-6.51824	13.399
1.4115	-3.15458	-2.52477	-0.454033	-6.51824	13.399
1.4115	-3.15458	-2.52477	-0.454033	-6.51824	13.399
1.4115	-3.15458	-2.52477	-0.454033	-6.51824	13.399
1.4115	-3.15458	-2.52477	-0.454033	-6.51824	13.399
1.4115	-3.15458	-2.52477	-0.454033	-6.51824	13.399
0.970021	-3.24602	-2.52477	-0.454033	-6.51824	13.399
0.332184	-3.37813	-2.52477	-0.454033	-6.51824	13.399
0.332184	-3.37813	-2.52477	-0.454033	-6.51824	13.399
0.332184	-3.37813	-2.52477	-0.454033	-6.51824	13.399
0.332184	-3.37813	-2.52477	-0.454033	-6.51824	13.399
0.332184	-3.37813	-2.52477	-0.454033	-6.51824	13.399
0.332184	-3.37813	-1.91969	-0.691748	-6.51824	13.399
0.332184	-3.37813	-1.5008	-0.856319	-6.51824	13.399
0.332184	-3.37813	-1.5008	-0.856319	-6.51824	13.399
-0.445084	-3.72619	-1.5008	-0.856319	-6.51824	13.399
-1.81676	-4.34042	-1.5008	-0.856319	-6.51824	13.399
-3.2257	-4.8489	-1.5008	-0.856319	-6.51824	13.399
-4.71249	-5.06898	-0.756142	-1.14887	-6.51824	13.399
-6.19952	-5.28711	-0.290665	-1.33174	-6.51824	13.399
-6.39716	-5.32008	-0.290665	-1.33174	-6.51824	13.399
-6.39716	-5.32008	-0.290665	-1.33174	-6.51824	13.399
-6.39716	-5.32008	-0.290665	-1.33174	-6.51824	13.399
-6.39716	-5.32008	-0.290665	-1.33174	-6.51824	13.399
-5.81369	-5.03067	-0.290665	-1.33174	-6.51824	13.399
-5.81369	-5.03067	-0.290665	-1.33174	-6.51824	13.399
-6.48692	-5.3646	-0.190277	-2.52762	-6.51824	13.399
-6.48692	-5.3646	-0.064783	-4.02258	-6.51824	13.399
-6.17274	-5.20876	0.0356061	-5.21848	-6.51824	13.399
-4.82623	-4.54089	0.0356061	-5.21848	-6.51824	13.399
-3.52479	-3.89537	0.0356061	-5.21848	-6.51824	13.399
-2.17848	-3.2276	0.0356061	-5.21848	-6.51824	13.399
-0.831835	-2.55966	0.0356061	-5.21848	-6.51824	13.399
0.542832	-1.95686	0.0356061	-5.21848	-6.51824	13.399
0.838399	-1.90553	0.0356061	-5.21848	-5.11353	12.8726
2.17363	-2.30921	0.0356061	-5.21848	-3.70887	12.3461
2.68374	-2.62613	0.0356061	-5.21848	-2.30421	11.8196
3.19451	-3.65466	0.0356061	-5.21848	-0.946412	11.3107
3.10806	-3.41974	0.0356061	-5.21848	-0.478195	11.1352
2.84856	-2.71452	-0.0962354	-5.85499	0.926486	10.6088
2.96062	-4.11271	-0.400489	-7.32388	2.33119	10.0823
3.2697	-5.57522	-0.56276	-8.1073	3.73586	9.55583
4.01906	-6.87469	-0.56276	-8.1073	5.14051	9.02937
4.35149	-7.24887	-0.56276	-8.1073	5.8897	8.74857
4.35149	-7.24887	-0.56276	-8.1073	7.29436	8.22211
4.35149	-7.24887	-0.56276	-8.1073	8.69901	7.69565
5.78101	-6.78506	-0.56276	-8.1073	9.58865	7.36221
7.14838	-6.16796	-0.56276	-8.1073	9.58865	7.36221
7.41608	-6.03071	-0.56276	-8.1073	9.58865	7.36221
6.34613	-6.57926	-0.56276	-8.1073	10.1346	6.07294
7.41606	-6.03073	-0.56276	-8.1073	10.7195	4.69161
7.5944	-5.93929	-0.56276	-8.1073	11.3045	3.31022
7.2823	-6.0993	-0.56276	-8.1073	11.8894	1.92887
7.05912	-6.21372	-0.800254	-9.33454	11.9266	1.83603
8.3965	-5.52806	-1.08462	-10.8074	11.8479	0.438181
8.48567	-5.48235	-1.13623	-12.3044	11.7615	-1.05944
7.14822	-6.16804	-1.12841	-13.8043	11.6752	-2.55705
5.7146	-6.58582	-1.12685	-14.1045	11.6233	-3.4556
4.23036	-6.42204	-1.12685	-14.1045	11.6233	-3.4556
4.341	-6.37382	-1.12685	-14.1045	11.0365	-4.63273
5.83799	-6.25072	-1.12685	-14.1045	10.1016	-5.80586
7.26593	-5.7942	-1.12685	-14.1045	9.16667	-6.97901
8.57783	-5.07751	-1.12685	-14.1045	8.66753	-7.60428
9.65696	-4.03336	-1.12685	-14.1045	7.83814	-8.06749
10.1814	-3.18297	-1.12685	-14.1045	6.52546	-8.79351
10.1814	-3.18297	-1.12685	-14.1045	5.21272	-9.51955
9.91017	-2.16656	-1.12685	-14.1045	3.9001	-10.2455
9.51358	-0.716834	-1.12685	-14.1045	2.63027	-10.9456
9.16985	0.539658	-1.12685	-14.1045	2.28372	-10.9947
9.43423	-0.426764	-1.12685	-14.1045	0.797978	-11.202
9.8308	-1.8764	-1.12685	-14.1045	-0.292025	-11.3502
10.2274	-3.32603	-1.12685	-14.1045	-1.27299	-11.1563
10.5975	-3.61599	-1.12685	-14.1045	-2.74276	-10.8558
10.505	-3.2778	-1.12685	-14.1045	-3.77172	-10.5553
10.1263	-1.82383	-1.19743	-13.9719	-4.94747	-10.2548
9.97898	-0.32895	-1.57342	-13.266	-5.72983	-10.0882
9.56824	1.11609	-1.57342	-13.266	-5.72983	-10.0882
9.5305	1.26161	-1.57342	-13.266	-6.32152	-9.22077
9.5305	1.26161	-1.57342	-13.266	-6.51819	-8.93129
9.0893	2.48716	-1.57342	-13.266	-7.36125	-7.69045
8.59719	3.90124	-1.57342	-13.266	-8.20425	-6.44968
8.07537	5.2544	-1.92454	-11.9108	-9.04729	-5.20886
7.83263	5.63436	-2.26604	-10.452	-9.89029	-3.9681
7.83263	5.63436	-2.48233	-8.96804	-10.7333	-2.72726
7.83263	5.63436	-2.85647	-7.51535	-11.5466	-1.52675
7.83263	5.63436	-3.23253	-6.06313	-11.5466	-1.52675
7.83263	5.63436	-3.60857	-4.61095	-11.5043	-0.477976
7.83263	5.63436	-3.98462	-3.15876	-11.4177	1.01966
7.83263	5.63436	-4.36066	-1.70657	-11.3311	2.51718
7.86282	5.38571	-4.41081	-1.51292	-11.2673	3.21385
8.01252	4.64041	-4.41081	-1.51292	-10.9505	3.44761
7.83057	4.54263	-4.4731	-0.766461	-9.98503	3.94522
8.58035	5.53886	-4.4731	-0.766461	-9.30923	4.74886
9.65658	6.26131	-4.4731	-0.766461	-9.30923	4.74886
9.65658	6.26131	-4.4731	-0.766461	-9.30923	4.74886
9.54796	6.09295	-4.4731	-0.766461	-8.11128	4.82079
9.03586	4.69042	-4.4731	-0.766461	-6.61386	4.9107
8.94042	3.19153	-4.4731	-0.766461	-6.21453	4.93468
8.64771	1.71947	-4.4731	-0.766461	-4.71714	5.02459
8.42387	0.233409	-4.4731	-0.766461	-3.21968	5.11451
8.20392	-1.25329	-4.72225	-0.787212	-1.72226	5.20442
8.10046	-1.99754	-4.72225	-0.787212	-0.823883	5.25837
8.10046	-1.99754	-6.06772	-0.899273	-0.823883	5.25837
8.10046	-1.99754	-7.56267	-1.02378	0.025772	5.23145
9.00925	-2.52741	-9.05876	-1.119	1.52515	5.18396
9.40634	-2.741	-10.5282	-0.833974	1.97488	5.16971
8.22583	-2.20569	-11.4986	-0.592453	3.32433	5.12697
8.22583	-2.20569	-11.4986	-0.592453	4.82376	5.07947
8.22583	-2.20569	-11.4986	-0.592453	6.32294	5.03198
8.22583	-2.20569	-11.4986	-0.592453	7.82236	4.98448
8.22583	-2.20569	-11.8548	0.288318	9.32173	4.93699
8.22583	-2.20569	-11.8548	0.288318	10.5712	4.89741
7.93279	-2.27241	-11.8548	0.288318	10.5712	4.89741
6.45022	-2.50708	-11.8548	0.288318	10.5712	4.89741
4.95032	-2.41845	-11.8548	0.288318	10.5712	4.89741
4.65055	-2.32922	-11.8548	0.288318	10.666	4.40641
3.62283	-2.06868	-11.8548	0.288318	10.8462	3.47359
2.1256	-1.98168	-11.8548	0.288318	10.8462	3.47359
0.642574	-2.16874	-11.8548	0.288318	10.8462	3.47359
-0.735219	-2.62804	-11.8548	0.288318	10.5344	3.0826
-0.735219	-2.62804	-11.8548	0.288318	10.1291	2.57441
-0.735219	-2.62804	-11.8548	0.288318	10.1291	2.57441
-0.735219	-2.62804	-11.8548	0.288318	10.1291	2.57441
-0.735219	-2.62804	-11.5238	0.905254	10.1291	2.57441
-0.735219	-2.62804	-11.5238	0.905254	10.1291	2.57441
-0.735219	-2.62804	-11.5238	0.905254	10.1291	2.57441
-0.735219	-2.62804	-11.5238	0.905254	8.709	2.28094
0.00977356	-2.52943	-11.5238	0.905254	8.31724	2.19998
0.307746	-2.48998	-11.5238	0.905254	7.32209	2.10108
0.903783	-2.56832	-11.5238	0.905254	6.27704	1.99723
2.39389	-2.76417	-10.75	1.25487	6.27704	1.99723
3.88765	-2.9241	-10.2479	1.48172	7.57073	2.12579
5.277	-3.09999	-10.2479	1.48172	9.01372	2.26919
6.72871	-3.48907	-10.2479	1.48172	8.51613	2.21974
8.20236	-3.77406	-10.2479	1.48172	7.96893	2.16536
9.68979	-3.98948	-10.2479	1.48172	7.96893	2.16536
10.2352	-4.06847	-10.2479	1.48172	7.96893	2.16536
10.2352	-4.06847	-10.2479	1.48172	7.96893	2.16536
10.2352	-4.06847	-10.2479	1.48172	6.82447	2.05163
10.2352	-4.06847	-10.2479	1.48172	6.82447	2.05163
10.2352	-4.06847	-10.2479	1.48172	6.82447	2.05163
10.1401	-3.67915	-10.2479	1.48172	6.02834	1.97251
9.78323	-2.21883	-10.2479	1.48172	4.53562	1.82417
9.42654	-0.759114	-10.2479	1.48172	3.04288	1.67582
9.06978	0.70086	-10.2479	1.48172	1.55013	1.52748
8.71302	2.16088	-10.2479	1.48172	0.0573832	1.37913
8.38005	3.52353	-10.2479	1.48172	-1.43534	1.23079
8.2849	3.57218	-10.2479	1.48172	-2.92808	1.08244
8.2849	3.57218	-10.2479	1.48172	-4.42079	0.934102
8.2849	3.57218	-10.2479	1.48172	-5.91347	0.785762
8.2849	3.57218	-10.2479	1.48172	-7.4062	0.637419
8.2849	3.57218	-10.2479	1.48172	-8.65033	0.51378
8.2849	3.57218	-10.2479	1.48172	-8.05321	0.573121
8.2849	3.57218	-10.2479	1.48172	-6.56044	0.721468
8.2849	3.57218	-10.2479	1.48172	-5.06766	0.869817
8.2849	3.57218	-10.2479	1.48172	-3.57494	1.01816
8.2849	3.57218	-10.2479	1.48172	-2.08218	1.16651
8.2849	3.57218	-10.2479	1.48172	-0.589491	1.31485
8.2849	3.57218	-10.2479	1.48172	0.903229	1.46319
8.2849	3.57218	-10.2479	1.48172	2.39605	1.61154
8.2849	3.57218	-10.2479	1.48172	3.88868	1.75988
8.2849	3.57218	-10.2479	1.48172	5.38147	1.90823
8.2849	3.57218	-10.2479	1.48172	6.87421	2.05657
8.2849	3.57218	-10.2479	1.48172	8.36696	2.20492
8.2849	3.57218	-10.8496	1.23797	9.85965	2.35326
8.2849	3.57218	-12.0219	0.315914	11.3524	2.5016
8.2849	3.57218	-12.7511	-0.982867	12.8451	2.64994
8.2849	3.57218	-12.928	-2.46407	13.9896	2.76368
8.2849	3.57218	-12.5585	-3.91105	13.9896	2.76368
8.2849	3.57218	-12.0588	-5.32637	13.9896	2.76368
8.2849	3.57218	-11.2699	-6.59719	13.9896	2.76368
8.04031	3.57218	-10.4132	-7.82869	13.7915	2.0403
6.52343	3.86227	-9.49577	-9.01447	13.5008	0.979294
5.06434	4.21756	-8.4307	-10.0669	13.5008	0.979294
3.68514	4.67412	-7.91383	-10.5391	13.5008	0.979294
2.29766	4.81979	-7.00807	-11.3265	13.5008	0.979294
2.29766	4.81979	-5.67864	-12.0164	12.3169	0.782739
2.29766	4.81979	-4.32174	-12.6538	10.8371	0.537041
2.29766	4.81979	-2.9034	-13.1333	9.35723	0.291347
2.30718	4.72003	-1.42974	-13.4029	8.76225	0.215773
2.41157	4.52144	0.067427	-13.4564	7.41877	0.0822435
2.41157	4.52144	0.268382	-13.4526	5.92597	-0.0661265
2.41157	4.52144	0.268382	-13.4526	4.4333	-0.214485
2.41157	4.52144	1.05791	-13.3231	2.9405	-0.362855
2.41157	4.52144	1.9336	-13.1212	1.44791	-0.511206
2.41157	4.52144	3.14821	-12.6648	-0.0448169	-0.659569
2.36431	4.505	4.43512	-11.894	-1.53758	-0.807936
0.897493	3.99464	4.60726	-11.7903	-1.73676	-0.827732
-0.527469	3.51829	4.60726	-11.7903	-0.343612	-0.689267
-1.01377	3.3977	4.60726	-11.7903	0.900401	-0.565623
0.445936	3.75562	4.60726	-11.7903	0.303297	-0.62497
1.88975	3.90996	4.60726	-11.7903	0.00478912	-0.654639
2.18762	4.11693	4.60726	-11.7903	0.00478912	-0.654639
2.28305	4.36651	4.60726	-11.7903	0.00478912	-0.654639
2.41056	4.95407	4.60726	-11.7903	0.00478912	-0.654639
3.7693	5.4773	4.60726	-11.7903	0.00478912	-0.654639
4.96286	5.85246	4.60726	-11.7903	0.00478912	-0.654639
3.75354	5.37033	4.60726	-11.7903	0.00478912	-0.654639
2.39518	4.72796	4.60726	-11.7903	0.00478912	-0.654639
1.02684	4.10628	4.60726	-11.7903	0.00478912	-0.654639
-0.421749	3.71643	4.60726	-11.7903	0.00478912	-0.654639
-0.959885	3.59776	4.60726	-11.7903	0.00478912	-0.654639
-0.959885	3.59776	4.60726	-11.7903	-0.130193	-0.589304
-0.274958	3.74879	4.60726	-11.7903	-0.805362	-0.262507
-0.0792368	3.79195	4.60726	-11.7903	-0.805362	-0.262507
0.21429	3.85668	4.60726	-11.7903	-0.805362	-0.262507
0.21429	3.85668	5.77212	-11.3457	-0.805362	-0.262507
0.21429	3.85668	7.06732	-10.5891	-0.805362	-0.262507
0.21429	3.85668	8.2974	-9.7336	-0.805362	-0.262507
0.21429	3.85668	9.45174	-8.77641	-1.2554	-0.0446772
0.21429	3.85668	9.76958	-8.45783	-1.2554	-0.0446772
0.21429	3.85668	9.76958	-8.45783	-1.34542	-0.00110589
0.21429	3.85668	9.76958	-8.45783	-1.61551	0.129625
0.21429	3.85668	9.76958	-8.45783	-1.39048	0.0207015
-0.451007	3.63475	9.76958	-8.45783	-0.040192	-0.632867
-1.90208	3.24415	9.76958	-8.45783	0.634939	-0.959646
-3.35608	2.86297	9.76958	-8.45783	1.22008	-1.24287
-3.74357	2.6218	9.76958	-8.45783	1.8951	-1.56959
-4.47545	2.32662	9.76958	-8.45783	3.20026	-2.20132
-5.95788	2.08042	9.76958	-8.45783	3.42546	-2.3539
-6.3978	1.98138	10.3659	-7.85215	3.42546	-2.3539
-6.3978	1.98138	11.2867	-6.66858	3.42546	-2.3539
-6.3978	1.98138	12.1692	-5.45661	3.42546	-2.3539
-6.3978	1.98138	12.7567	-4.07808	4.22532	-2.36893
-6.3978	1.98138	13.2335	-2.65819	4.77517	-2.37926
-6.3978	1.98138	13.4844	-1.18413	6.07504	-2.40369
-6.3978	1.98138	13.4273	-0.0862905	6.27505	-2.40744
-6.3978	1.98138	13.4273	-0.0862905	7.77492	-2.43563
-6.3978	1.98138	13.4273	-0.0862905	9.27479	-2.46381
-6.3978	1.98138	13.4273	-0.0862905	10.7745	-2.49199
-6.3978	1.98138	13.4273	-0.0862905	10.0746	-2.47884
-6.3978	1.98138	13.4273	-0.0862905	8.57476	-2.45066
-6.3978	1.98138	13.4273	-0.0862905	7.07493	-2.42248
-6.3978	1.98138	13.4153	-0.0373028	5.57506	-2.39429
-6.3978	1.98138	13.0034	1.40291	4.82517	-2.36611
-6.3978	1.98138	12.4577	2.80021	4.77522	-2.34544
-6.3978	1.98138	11.8422	4.16602	4.72546	-2.36223
-6.3978	1.98138	11.1358	5.48966	4.682	-2.48595
-7.03647	2.27089	10.3312	6.75465	4.682	-2.80777
-8.406	2.89171	9.47081	7.98186	4.55163	-3.35243
-9.77422	3.51193	8.519	9.14223	4.55163	-3.35243
-10.1849	3.6981	7.94169	9.76514	4.69822	-3.38447
-10.1849	3.6981	7.94169	9.76514	6.15936	-3.72394
-10.1849	3.6981	7.94169	9.76514	7.62054	-4.06341
-10.1849	3.6981	7.94169	9.76514	7.76662	-4.09735
-10.1849	3.6981	7.94169	9.76514	7.76662	-4.09735
-10.1849	3.6981	7.94169	9.76514	7.76662	-4.09735
-10.1849	3.6981	7.94169	9.76514	7.76662	-4.09735
-10.1849	3.6981	7.94169	9.76514	7.76662	-4.09735
-10.1849	3.6981	7.94169	9.76514	7.76662	-4.09735
-10.1849	3.6981	7.94169	9.76514	7.76662	-4.09735
-10.1849	3.6981	7.94169	9.76514	7.76662	-4.09735
-10.1849	3.6981	7.94169	9.76514	7.76662	-4.09735
-10.1849	3.6981	7.94169	9.76514	7.76662	-4.09735
-10.1849	3.6981	7.94169	9.76514	7.76662	-4.09735
-10.2542	4.74398	7.94169	9.76514	7.76662	-4.09735
-9.97293	6.06273	7.94169	9.76514	7.76662	-4.09735
-9.99224	5.06229	7.94169	9.76514	7.76662	-4.09735
-9.9052	3.56387	7.94169	9.76514	7.76662	-4.09735
-9.52844	2.10925	7.63355	10.6637	7.76662	-4.09735
-9.14206	0.65683	6.80603	11.9037	7.76662	-4.09735
-8.80722	-0.601898	5.56724	12.7324	8.29712	-4.24268
-8.80722	-0.601898	4.109	13.0598	9.55107	-4.5862
-9.02617	0.221151	2.61851	13.2068	8.73123	-4.3616
-9.02617	0.221151	1.12864	13.0353	7.2843	-3.96522
-9.02617	0.221151	0.235527	12.9243	5.83765	-3.56891
-9.02617	0.221151	0.235527	12.9243	5.25894	-3.41037
-9.02617	0.221151	-0.155828	12.7021	5.25894	-3.41037
-9.02617	0.221151	-0.851703	12.3069	5.25894	-3.41037
-9.02617	0.221151	-0.851703	12.3069	6.03053	-3.62175
-9.02617	0.221151	-0.851703	12.3069	6.12704	-3.64819
-9.02617	0.221151	-0.851703	12.3069	6.12704	-3.64819
-9.02617	0.221151	-0.851703	12.3069	6.12704	-3.64819
-9.02617	0.221151	-0.851703	12.3069	6.12704	-3.64819
-9.02617	0.221151	-0.851703	12.3069	6.12704	-3.64819
-9.02617	0.221151	-1.75054	12.2624	6.12704	-3.64819
-9.02617	0.221151	-3.22115	11.9709	6.12704	-3.64819
-9.02617	0.221151	-4.68067	11.6276	6.12704	-3.64819
-9.02617	0.221151	-6.09832	11.137	6.12704	-3.64819
-9.02617	0.221151	-7.46205	10.5202	6.12704	-3.64819
-9.02617	0.221151	-8.73059	9.72313	6.12704	-3.64819
-9.02617	0.221151	-9.57778	8.94915	6.12704	-3.64819
-9.02617	0.221151	-9.57778	8.94915	6.12704	-3.64819
-9.02617	0.221151	-9.57778	8.94915	6.12704	-3.64819
-9.02617	0.221151	-10.0182	8.28135	6.12704	-3.64819
-9.02617	0.221151	-10.8434	7.02867	6.12704	-3.64819
-9.02617	0.221151	-11.4733	5.66888	6.12704	-3.64819
-9.02617	0.221151	-12.0572	4.2872	6.12704	-3.64819
-9.02617	0.221151	-12.3783	2.828	6.12704	-3.64819
-9.02617	0.221151	-12.5589	1.3391	6.12704	-3.64819
-9.02617	0.221151	-12.5764	-0.160651	6.12704	-3.64819
-9.02617	0.221151	-12.4875	-1.65381	6.12704	-3.64819
-9.02617	0.221151	-12.1927	-2.6619	6.12704	-3.64819
-9.02617	0.221151	-12.1927	-2.6619	6.77673	-3.66907
-9.02617	0.221151	-12.1927	-2.6619	8.27613	-3.71727
-9.02617	0.221151	-12.1927	-2.6619	9.7754	-3.76547
-9.02617	0.221151	-12.1927	-2.6619	10.5251	-3.78957
-9.02617	0.221151	-12.1927	-2.6619	10.5251	-3.78957
-9.02617	0.221151	-12.1927	-2.6619	10.5251	-3.78957
-9.02617	0.221151	-12.1927	-2.6619	10.5251	-3.78957
-9.02617	0.221151	-12.1927	-2.6619	10.5251	-3.78957
-9.02617	0.221151	-12.1927	-2.6619	10.5251	-3.78957
-9.02617	0.221151	-12.1927	-2.6619	10.5251	-3.78957
-9.02617	0.221151	-12.1927	-2.6619	10.5251	-3.78957
-9.02617	0.221151	-12.1927	-2.6619	10.5251	-3.78957
-9.02617	0.221151	-12.1927	-2.6619	10.5251	-3.78957
-9.02617	0.221151	-12.1927	-2.6619	10.5251	-3.78957
-9.02617	0.221151	-12.1927	-2.6619	10.5251	-3.78957
-9.02617	0.221151	-12.1927	-2.6619	10.5251	-3.78957
-9.02617	0.221151	-12.1927	-2.6619	10.5251	-3.78957
-9.02617	0.221151	-12.1927	-2.6619	10.5251	-3.78957
-9.02617	0.221151	-12.1927	-2.6619	10.5251	-3.78957
-9.02617	0.221151	-12.1927	-2.6619	10.475	-3.78928
-9.02617	0.221151	-12.1927	-2.6619	8.97491	-3.78062
-9.02617	0.221151	-12.1927	-2.6619	8.32501	-3.77687
-9.02617	0.221151	-12.1927	-2.6619	8.32501	-3.77687
-9.02617	0.221151	-12.1927	-2.6619	8.32501	-3.77687
-9.02617	0.221151	-12.1927	-2.6619	8.32501	-3.77687
-9.02617	0.221151	-12.1927	-2.6619	7.07484	-3.76965
-9.02617	0.221151	-12.1927	-2.6619	6.17481	-3.76446
-9.02617	0.221151	-12.1927	-2.6619	6.17481	-3.76446
-9.02617	0.221151	-11.8149	-3.80083	6.17481	-3.76446
-9.02617	0.221151	-11.2179	-5.17475	6.17481	-3.76446
-9.02617	0.221151	-10.5473	-6.51642	6.35688	-4.33617
-9.02617	0.221151	-9.74226	-7.78065	6.66034	-5.28904
-9.02617	0.221151	-9.47781	-8.08032	6.66034	-5.28904
-9.02617	0.221151	-9.47781	-8.08032	6.66034	-5.28904
-9.02617	0.221151	-9.47781	-8.08032	6.66721	-6.23906
-9.02617	0.221151	-8.52925	-9.03899	6.67336	-7.08916
-9.02617	0.221151	-7.74441	-9.73667	6.67336	-7.08916
-9.02617	0.221151	-7.74441	-9.73667	6.67336	-7.08916
-9.02617	0.221151	-7.74441	-9.73667	6.67336	-7.08916
-9.02617	0.221151	-6.72377	-10.6195	6.67336	-7.08916
-9.02617	0.221151	-5.47341	-11.4482	6.67336	-7.08916
-9.02617	0.221151	-4.19508	-12.2296	6.67336	-7.08916
-9.02617	0.221151	-2.75916	-12.6572	6.67336	-7.08916
-8.91026	-0.214572	-1.27676	-12.8604	6.67336	-7.08916
-8.74265	-0.844612	0.221157	-12.8743	6.67336	-7.08916
-8.75519	-0.594381	1.69374	-12.6295	6.67336	-7.08916
-8.7923	0.106697	1.69374	-12.6295	6.67336	-7.08916
-8.7923	0.106697	1.69374	-12.6295	6.67336	-7.08916
-8.74073	-0.13842	1.69374	-12.6295	6.67336	-7.08916
-8.74073	-0.13842	1.69374	-12.6295	6.67336	-7.08916
-8.74073	-0.13842	1.69374	-12.6295	6.67336	-7.08916
-8.74073	-0.13842	1.69374	-12.6295	6.67336	-7.08916
-8.74073	-0.13842	1.69374	-12.6295	6.67336	-7.08916
-8.70978	-0.285497	1.74121	-12.6137	6.67336	-7.08916
-8.40034	-1.75625	3.165	-12.1409	6.71967	-6.44071
-8.23764	-2.38619	4.58848	-11.6682	6.76241	-5.84218
-8.23764	-2.38619	5.95801	-11.0586	6.76241	-5.84218
-7.95062	-2.85605	7.26707	-10.3324	6.71967	-6.44071
-7.25229	-4.18687	7.92357	-9.87487	6.6128	-7.93711
-7.22783	-4.2307	8.63685	-9.32761	6.50595	-9.4333
-7.22783	-4.2307	8.63685	-9.32761	6.39909	-10.9296
-7.22783	-4.2307	8.63685	-9.32761	6.29223	-12.4259
-7.22783	-4.2307	9.39816	-8.40003	6.18537	-13.4734
-6.92723	-4.23037	9.39816	-8.40003	6.07851	-13.5232
-5.97537	-4.22934	9.39816	-8.40003	5.97165	-13.5732
-5.6247	-4.22896	9.53752	-8.25699	5.86479	-13.623
-5.02353	-4.22831	10.4457	-7.06391	5.75793	-13.6729
-5.02353	-4.22831	11.3354	-5.85612	5.65107	-13.7227
-4.16519	-4.91864	12.159	-4.60624	5.54422	-13.7725
-3.02215	-5.89368	12.6818	-3.20054	5.43736	-13.7725
-2.19644	-7.14334	13.0457	-1.75207	5.3305	-13.8225
-1.35803	-8.37945	13.0656	-1.20239	5.22364	-13.8723
-0.343469	-9.09759	12.976	-0.65965	5.11678	-13.8723
-1.35592	-8.81147	12.7316	0.820386	5.00992	-13.9221
-2.84377	-8.68432	12.6501	1.314	4.90306	-13.972
-4.26678	-9.13739	12.3229	2.7749	4.84963	-13.972
-4.96024	-9.62876	12.1427	3.29425	4.84963	-13.972
-4.36784	-8.42083	11.5515	4.67031	4.84963	-13.972
-4.06319	-6.94933	10.8792	6.01122	4.84963	-13.972
-3.54911	-5.53987	10.1404	7.31444	4.84963	-13.972
-3.26912	-4.58229	9.1933	8.47046	4.84963	-13.972
-3.26912	-4.58229	8.11198	9.5101	4.84963	-13.972
-3.26912	-4.58229	7.93174	9.68339	4.84963	-13.972
-3.26912	-4.58229	7.93174	9.68339	4.84963	-13.972
-3.59915	-5.7904	7.93174	9.68339	4.84963	-13.972
-3.62579	-4.93937	7.93174	9.68339	4.76059	-14.0218
-3.68362	-3.43766	7.93174	9.68339	4.65372	-14.0715
-3.41699	-1.96289	7.93174	9.68339	4.54686	-14.0715
-3.05142	-0.505078	7.93174	9.68339	4.44001	-14.1214
-3.01484	-0.359226	7.93174	9.68339	4.33315	-14.1712
-2.58708	1.07962	7.93174	9.68339	4.22629	-14.1712
-2.09363	2.49756	7.93174	9.68339	4.11943	-14.2211
-1.95732	3.99273	7.93174	9.68339	4.01257	-14.271
-1.93867	4.29266	7.93174	9.68339	3.90571	-14.3208
-2.36097	5.52208	7.93174	9.68339	3.79885	-14.3208
-2.64829	6.98749	7.93174	9.68339	3.69199	-14.3706
-2.35179	8.45112	7.93174	9.68339	3.58513	-14.3706
-2.18634	8.69645	7.1595	10.2367	3.47828	-14.3706
-1.0077	9.53843	5.94005	11.1105	3.37142	-14.4205
0.328765	10.2142	4.68898	11.9339	3.26456	-14.4205
1.81496	10.3613	3.27576	12.4342	3.1577	-14.4704
3.29288	10.1079	1.80257	12.6904	3.05084	-14.4704
4.69703	9.57251	1.00624	12.7688	2.94398	-14.5202
6.01261	8.86158	1.00624	12.7688	2.83713	-14.5202
7.17749	7.91551	0.958702	12.753	2.73026	-14.5202
8.11688	6.74262	-0.180035	12.3745	2.6234	-14.57
8.86465	5.44903	-0.180035	12.3745	2.51654	-14.57
9.10897	3.97115	-0.180035	12.3745	2.40968	-14.6198
9.48551	2.52336	-0.180035	12.3745	2.30283	-14.6198
10.0214	1.11916	-0.180035	12.3745	2.19597	-14.6699
10.5572	-0.284985	-0.180035	12.3745	2.08911	-14.6699
10.853	-1.74894	-0.180035	12.3745	1.98225	-14.6699
10.7915	-2.44667	-0.180035	12.3745	1.87539	-14.7196
10.0678	-3.42458	-0.180035	12.3745	1.76853	-14.7196
9.23287	-4.05929	-0.180035	12.3745	1.6581	-14.7196
8.24289	-4.20054	-0.180035	12.3745	1.55124	-14.7196
6.81803	-4.47395	-0.180035	12.3745	1.44439	-14.7196
5.97078	-4.53973	-0.180035	12.3745	1.33753	-14.7196
4.54062	-5.00041	-0.775295	12.1133	1.23067	-14.7196
3.07204	-5.31842	-2.0927	11.3971	1.12381	-14.7695
1.61185	-5.67022	-3.5095	10.9324	1.01304	-14.7695
0.117716	-5.79902	-4.97734	10.6316	1.00007	-14.7695
-1.37974	-5.73012	-6.40432	10.1711	1.00007	-14.7695
-2.82016	-5.32768	-7.76664	9.54279	1.98483	-13.846
-4.20491	-4.74349	-9.06562	8.79849	3.07917	-12.8198
-5.4496	-4.21412	-10.2569	7.8939	4.17332	-11.7937
-4.83794	-4.8031	-11.2347	6.75866	5.26747	-10.7677
-4.0126	-6.05779	-12.0598	5.50562	6.36175	-9.74149
-3.59991	-6.56145	-12.7397	4.17046	7.45591	-8.71541
-4.94497	-6.03527	-13.1828	2.73809	8.55019	-7.68924
-6.43923	-6.04976	-13.3868	1.25252	9.17023	-7.10778
-7.92486	-6.27696	-13.4116	1.05373	10.1915	-6.15002
-9.41062	-6.50418	-13.209	-0.124145	10.1915	-6.15002
-10.0581	-6.5667	-13.0485	-0.544796	10.1915	-6.15002
-10.0581	-6.5667	-12.5015	-1.94149	10.1915	-6.15002
-10.0581	-6.5667	-12.2644	-2.54695	10.1915	-6.15002
-10.0581	-6.5667	-12.2644	-2.54695	10.1915	-6.15002
-10.0581	-6.5667	-12.2644	-2.54695	10.1915	-6.15002
-10.0581	-6.5667	-12.2644	-2.54695	10.1915	-6.15002
-9.57272	-5.19753	-12.2644	-2.54695	10.1915	-6.15002
-9.56438	-5.34982	-11.9309	-3.69974	10.1915	-6.15002
-9.56438	-5.34982	-11.5009	-5.13668	9.0921	-6.18687
-9.82432	-5.58512	-10.8586	-6.4918	8.19255	-6.21701
-11.1195	-6.33896	-10.098	-7.78241	8.19255	-6.21701
-12.3314	-6.93976	-9.17796	-8.96464	8.19255	-6.21701
-11.3881	-6.20226	-8.69443	-9.53805	8.19255	-6.21701
-10.4454	-5.03515	-8.69443	-9.53805	8.19255	-6.21701
-9.46477	-4.34799	-8.13998	-10.0436	7.393	-6.24381
-8.6455	-4.04687	-7.03128	-11.0537	5.89375	-6.29405
-8.45276	-3.62256	-5.74731	-11.8155	4.39447	-6.34429
-6.97626	-3.3624	-4.37663	-12.4252	2.89519	-6.39454
-5.9789	-3.26992	-2.91792	-12.7688	1.39596	-6.44478
-4.77789	-3.62126	-1.44487	-13.0472	-0.103291	-6.49503
-3.35318	-3.86461	0.054411	-13.0407	-0.403108	-6.50507
-3.35318	-3.88367	0.054411	-13.0407	0.996196	-6.45818
-3.20441	-3.64366	0.054411	-13.0407	1.59595	-6.43808
-1.70269	-3.59236	0.054411	-13.0407	1.14613	-6.45316
-0.200287	-3.55088	0.054411	-13.0407	0.796258	-6.46488
1.28384	-3.34044	0.054411	-13.0407	0.796258	-6.46488
2.75334	-3.02536	1.44446	-12.9132	0.796258	-6.46488
3.44817	-2.97773	1.63706	-12.8588	0.796258	-6.46488
3.44817	-2.97773	1.63706	-12.8588	0.796258	-6.46488
3.44817	-2.97773	1.63706	-12.8588	0.796258	-6.46488
3.44817	-2.97773	2.04689	-12.6728	0.796258	-6.46488
3.73167	-3.78083	3.45838	-12.0321	2.11972	-7.1711
4.05053	-5.24268	4.82469	-11.412	1.94325	-7.07693
4.18601	-6.74133	6.16281	-10.7394	1.19335	-6.67677
4.26268	-7.58947	7.39285	-9.8809	0.840448	-6.48846
4.26268	-7.58947	8.55562	-8.93799	0.840448	-6.48846
4.26268	-7.58947	8.84735	-8.66438	0.840448	-6.48846
4.26268	-7.58947	8.84735	-8.66438	0.840448	-6.48846
4.26268	-7.58947	8.84735	-8.66438	0.840448	-6.48846
4.55577	-7.52256	8.84735	-8.66438	0.840448	-6.48846
5.99041	-7.08619	8.84735	-8.66438	0.840448	-6.48846
7.37014	-6.49328	8.84735	-8.66438	-0.306565	-5.8764
8.67965	-5.75562	8.84735	-8.66438	-0.571257	-5.73515
9.86889	-4.84365	9.33019	-8.30823	-0.571257	-5.73515
10.4336	-4.08254	10.4811	-7.3515	-0.615511	-5.71154
10.4336	-4.08254	11.5028	-6.2532	-1.49769	-5.24079
10.4072	-3.98597	12.2301	-4.95212	-2.20352	-4.86415
10.0115	-2.53604	12.5603	-3.95539	-3.12997	-4.15794
9.61582	-1.08611	12.5603	-3.95539	-3.26235	-4.08729
9.2201	0.36388	12.5603	-3.95539	-2.95348	-4.25211
8.8244	1.81377	12.5603	-3.95539	-1.63	-4.95834
8.4287	3.2637	12.5603	-3.95539	-0.306599	-5.66453
8.30999	3.60197	12.5603	-3.95539	1.01686	-6.37075
8.20446	3.60197	12.5603	-3.95539	2.3403	-7.07697
8.20446	3.60197	12.5603	-3.95539	3.57542	-7.75962
8.20446	3.60197	12.7128	-2.61592	4.94303	-8.4894
8.20446	3.60197	12.741	-1.11607	6.26649	-9.19562
8.20446	3.60197	12.7627	0.383775	7.58997	-9.90185
8.20446	3.60197	12.5211	1.86311	8.91338	-10.608
8.20446	3.60197	12.1948	3.32561	9.88397	-11.126
7.40783	3.64631	11.6837	4.73582	9.88397	-11.126
5.91343	3.80609	11.1021	6.11623	9.88397	-11.126
4.41127	3.76973	10.3418	7.4059	9.70754	-11.0318
3.25991	3.78132	10.2273	7.56985	8.38406	-10.3256
3.1101	3.67313	10.2273	7.56985	7.0606	-9.61937
3.1101	3.66471	10.2273	7.56985	5.73714	-8.91315
1.96925	3.47242	10.2273	7.56985	4.67841	-8.23048
1.81904	3.47725	10.2273	7.56985	3.92841	-7.52427
1.81904	3.47725	10.2273	7.56985	2.56083	-6.7945
1.81904	3.47725	10.2273	7.56985	1.23739	-6.08829
1.81904	3.47725	10.2273	7.56985	-0.0860756	-5.38207
1.81904	3.47725	10.2273	7.56985	-1.40951	-4.67586
0.767673	3.44203	10.2273	7.56985	-2.42408	-3.99319
-0.734432	3.3917	10.2273	7.56985	-2.42408	-3.94612
-1.48555	3.36654	10.2273	7.56985	-3.7034	-3.26344
-2.98156	3.24752	10.2273	7.56985	-5.02684	-2.55723
-4.4641	3.00116	10.2273	7.56985	-6.35029	-1.85102
-4.51348	2.99295	10.2273	7.56985	-7.67372	-1.14481
-4.51348	2.99295	10.2273	7.56985	-8.99722	-0.438568
-4.51348	2.99295	10.2273	7.56985	-9.12957	-0.367947
-4.51348	2.99295	10.2273	7.56985	-7.93845	-1.00355
-4.51348	2.99295	10.2273	7.56985	-7.18848	-1.40375
-4.45977	2.64904	10.2273	7.56985	-7.18848	-1.40375
-4.69742	1.17479	10.2273	7.56985	-7.54321	-0.983468
-4.76213	0.865507	10.2273	7.56985	-7.93025	-0.524912
-4.00854	2.15771	10.2273	7.56985	-7.93025	-0.524912
-3.76667	2.64192	10.2273	7.56985	-7.93025	-0.524912
-3.71171	2.69205	9.96144	7.86864	-7.82063	0.770544
-3.82881	3.83509	8.9641	8.98932	-7.77003	1.36847
-3.85466	5.33782	8.00801	9.93985	-7.77003	1.36847
-3.87395	6.84048	8.00801	9.93985	-7.77003	1.36847
-3.87153	6.89053	8.00801	9.93985	-7.87253	1.80663
-3.79945	6.96018	8.00801	9.93985	-8.03199	2.48831
-2.78461	8.06266	8.00801	9.93985	-8.03199	2.48831
-1.67075	9.05719	8.00801	9.93985	-8.03199	2.48831
-1.13093	9.32024	8.00801	9.93985	-8.03199	2.48831
-2.41676	8.90021	8.00801	9.93985	-7.01928	2.21069
-3.56166	8.53313	8.00801	9.93985	-5.57244	1.81406
-2.25113	8.86795	8.00801	9.93985	-4.12582	1.4175
-0.795013	9.23997	8.00801	9.93985	-2.67916	1.02092
0.615208	9.74678	8.00801	9.93985	-1.95571	0.822601
1.97895	10.3784	8.00801	9.93985	-0.508984	0.426006
2.57386	10.6431	8.00801	9.93985	0.937705	0.0294217
3.1153	10.543	8.00801	9.93985	2.33627	-0.353969
4.45868	9.89149	8.00801	9.93985	3.30067	-0.618343
5.4498	8.77456	8.00801	9.93985	4.7474	-1.01494
6.15549	7.4492	7.64569	10.2063	6.19413	-1.41153
6.95289	6.18016	7.64569	10.2063	7.64083	-1.80812
7.87496	4.99575	7.64569	10.2063	9.08753	-2.20471
8.56933	4.28962	7.64569	10.2063	10.5342	-2.6013
8.3938	4.66476	7.64569	10.2063	11.9809	-2.99788
8.33257	4.90751	7.60562	10.2358	13.4276	-3.39447
8.33257	4.90751	6.39717	11.1245	14.344	-3.79107
8.33257	4.90751	5.1608	11.9706	14.344	-4.14801
8.33257	4.90751	3.76079	12.5069	14.344	-4.14801
8.33257	4.90751	2.3149	12.8838	13.3795	-3.88362
8.33257	4.90751	0.821965	13.0297	12.849	-3.73818
8.33257	4.90751	0.821965	13.0297	12.849	-3.73818
8.136	5.19791	0.821965	13.0297	12.849	-3.73818
7.33262	6.46675	0.676352	12.9936	12.849	-3.73818
6.57705	7.76443	0.239539	12.8854	12.1521	-4.22479
5.57839	8.88694	0.239539	12.8854	10.922	-5.08362
4.62614	9.91665	0.239539	12.8854	9.77411	-5.88511
4.62614	9.91665	0.1394	12.8892	9.66338	-5.98631
4.62614	9.91665	-1.33902	12.6703	8.55606	-6.9983
4.62614	9.91665	-2.80025	12.3284	8.55606	-6.9983
4.62614	9.91665	-4.2331	11.8898	8.55606	-6.9983
4.62614	9.91665	-5.60894	11.2952	8.55606	-6.9983
4.62614	9.91665	-6.86615	10.4915	8.55606	-6.9983
4.33064	8.69957	-7.9867	9.49425	8.55606	-6.9983
3.97602	7.23899	-9.00902	8.40106	8.55606	-6.9983
3.62145	5.77857	-9.10409	8.28503	7.76925	-6.46597
3.24911	4.85356	-9.99148	7.20206	7.76925	-6.46597
2.99906	4.64761	-10.9011	6.01164	7.3703	-6.0177
2.7749	4.71176	-11.5355	4.65283	7.3703	-6.0177
3.96487	5.22601	-12.1317	3.27709	7.3703	-6.0177
3.96487	5.22601	-12.3293	1.79668	7.3703	-6.0177
3.96487	5.22601	-12.3772	0.297304	7.3703	-6.0177
3.53146	5.77621	-12.3014	-1.19915	7.90377	-5.49049
3.08694	6.72616	-12.237	-1.94645	8.97082	-4.43595
3.10669	6.82439	-12.237	-1.94645	10.0377	-3.38159
3.53305	8.26528	-12.237	-1.94645	10.9625	-2.46768
3.76752	9.03177	-12.237	-1.94645	10.9625	-2.46768
3.76752	9.03177	-12.237	-1.94645	10.9625	-2.46768
3.76752	9.03177	-12.237	-1.94645	10.9349	-2.26958
3.76752	9.03177	-12.237	-1.94645	10.8729	-1.82382
3.76752	9.03177	-12.237	-1.94645	10.7421	-0.882834
3.76752	9.03177	-12.237	-1.94645	10.5355	0.602929
3.76752	9.03177	-12.1629	-2.6928	10.4903	0.899493
3.76752	9.03177	-11.9436	-4.17416	10.4903	0.899493
3.76752	9.03177	-11.5254	-5.61353	10.4903	0.899493
3.76752	9.03177	-10.9077	-6.97388	10.4903	0.899493
3.76752	9.03177	-9.93305	-8.11302	10.4903	0.899493
3.76752	9.03177	-8.89999	-9.19974	10.4903	0.899493
3.76752	9.03177	-8.25064	-9.82296	11.6289	0.0848341
3.76752	9.03177	-8.12863	-9.91022	12.849	-0.788069
3.76752	9.03177	-6.90857	-10.7829	14.069	-1.66091
3.76752	9.03177	-6.29851	-11.2192	14.6789	-2.53381
3.76752	9.03177	-6.29851	-11.2192	14.6789	-2.76655
3.76752	9.03177	-6.29851	-11.2192	13.7435	-2.09733
3.63023	8.76437	-6.29851	-11.2192	12.5235	-1.22444
2.94376	7.42732	-6.29851	-11.2192	11.8322	-0.729824
2.47489	6.00392	-6.29851	-11.2192	11.4661	-0.467937
2.22671	5.243	-6.29851	-11.2192	10.5715	0.172134
2.22671	5.243	-6.29851	-11.2192	10.4495	0.259406
2.22671	5.243	-6.29851	-11.2192	10.4495	0.259406
2.22671	5.243	-6.29851	-11.2192	10.4495	0.259406
2.22671	5.243	-6.29851	-11.2192	10.6393	1.59517
2.22671	5.243	-6.29851	-11.2192	10.6393	1.59517
2.22671	5.243	-6.29851	-11.2192	10.6393	1.59517
2.22671	5.243	-6.29851	-11.2192	10.6354	2.04501
2.22671	5.243	-5.07618	-12.0887	10.6835	3.54424
2.22671	5.243	-4.03419	-12.5669	10.6978	4.19403
1.88337	4.68903	-3.5616	-12.7303	10.6978	4.19403
1.88337	4.68903	-2.51324	-12.7931	10.6978	4.19403
1.88337	4.68903	-1.76467	-12.8366	10.6978	4.19403
1.88337	4.68903	-1.22001	-12.7607	10.6978	4.19403
1.88337	4.68903	0.0677681	-12.5814	10.6978	4.19403
1.88337	4.68903	0.513484	-12.5193	10.6978	4.19403
1.38245	4.68496	1.45445	-12.3883	10.2987	4.2225
-0.118699	4.63141	1.45445	-12.3883	9.89965	4.25096
-0.817489	4.57059	1.45445	-12.3883	8.80231	4.34701
-0.26854	4.61837	1.45445	-12.3883	8.80231	4.34701
-0.26854	4.61837	1.45445	-12.3883	8.80231	4.34701
-0.548947	4.51001	1.45445	-12.3883	8.80231	4.34701
0.931028	4.70764	1.45445	-12.3883	8.80231	4.34701
2.28317	4.38654	1.45445	-12.3883	8.80231	4.34701
2.85274	3.86705	0.93255	-12.5622	8.80231	4.34701
4.16601	3.15546	-0.37134	-13.2896	8.80231	4.34701
5.47453	2.81257	-1.6404	-13.9778	8.80231	4.34701
5.22499	2.79076	-3.08086	-14.4995	8.80231	4.34701
3.72782	2.65986	-3.66171	-14.4995	8.80231	4.34701
2.23962	2.45659	-3.66171	-14.4995	8.80231	4.34701
0.74392	2.31791	-3.62942	-14.4611	8.80231	4.34701
-0.754874	2.20665	-2.46037	-13.5373	8.80231	4.34701
-2.24392	2.32499	-1.04561	-13.0443	8.80231	4.34701
-2.8529	2.55327	0.389444	-12.6074	8.80231	4.34701
-2.8529	2.55327	1.82449	-12.1704	8.80231	4.34701
-2.96701	3.04114	3.25952	-11.7334	8.80231	4.34701
-3.28418	4.50968	4.69456	-11.2964	8.80231	4.34701
-3.39185	5.95773	6.00825	-10.8151	8.80231	4.34701
-3.40795	7.45873	7.35473	-10.1626	8.80231	4.34701
-3.23016	8.23879	8.61703	-9.352	8.80231	4.34701
-3.23016	8.23879	9.16034	-8.91197	10.0493	4.25807
-2.17225	8.80871	9.93719	-8.13446	11.5456	4.15134
-0.835224	9.49542	10.291	-7.71375	13.0419	4.04462
0.566869	10.0216	10.291	-7.71375	14.2887	3.93789
2.01847	10.4109	10.5483	-7.34395	14.3386	3.83117
3.41258	10.4436	10.6055	-7.26179	14.3386	3.72444
3.46112	10.3244	10.6055	-7.26179	14.3883	3.61771
4.02322	9.61931	11.4336	-6.07147	14.3883	3.51099
4.64617	8.25868	11.7763	-5.5788	14.3883	3.40426
4.77316	7.47225	11.7763	-5.5788	14.438	3.29754
4.8363	7.28207	11.7763	-5.5788	14.438	3.19081
5.4235	5.89863	11.7763	-5.5788	14.4879	3.08409
5.83926	4.45898	11.7763	-5.5788	14.4879	2.97736
6.15116	2.98882	11.7763	-5.5788	14.5379	2.87063
6.64995	1.57966	11.7763	-5.5788	14.5379	2.76391
7.48925	0.394366	11.7763	-5.5788	14.5379	2.65718
8.37323	-0.821113	11.7763	-5.5788	14.5877	2.55046
9.13903	-2.10724	11.7763	-5.5788	14.5877	2.44373
9.37991	-3.28014	11.7763	-5.5788	14.6375	2.33701
9.17494	-3.84467	11.7763	-5.5788	14.6375	2.23028
8.54354	-5.20862	11.7763	-5.5788	14.6873	2.12356
7.72998	-6.46228	11.7763	-5.5788	14.6873	2.01683
6.50251	-7.31289	11.7763	-5.5788	14.6873	2.06097
6.01039	-7.37887	11.7763	-5.5788	14.6873	2.61635
4.54155	-7.11013	11.9035	-5.30704	14.6873	2.71822
3.73148	-6.53122	12.4652	-3.91698	13.8712	1.9821
2.85308	-5.31993	12.6584	-3.40208	12.5181	1.35696
2.03306	-4.06635	12.6584	-3.40208	11.0288	1.29725
1.00345	-3.27863	12.6584	-3.40208	9.57212	1.64443
0.456018	-3.21889	12.6584	-3.40208	8.08631	1.5263
-1.02112	-3.44766	12.6584	-3.40208	6.75886	0.848564
-2.36718	-3.82769	12.8122	-2.71936	5.91552	-0.067732
-2.41185	-3.82769	12.9173	-1.22362	5.91552	-0.067732
-2.41185	-3.82769	12.9637	-0.424828	5.33622	-0.687315
-2.41185	-3.88953	12.9162	-0.179302	4.03629	-1.41674
-2.41185	-3.97225	12.8687	0.0663747	2.55637	-1.59311
-2.60128	-3.63034	12.8687	0.0663747	1.1215	-1.18966
-4.03857	-3.19873	12.8687	0.0663747	-0.0497285	-0.267778
-5.53139	-3.25806	12.8687	0.0663747	-0.778967	1.03216
-7.01523	-3.47827	12.8687	0.0663747	-0.955194	2.5121
-8.51635	-3.43684	12.4816	1.14913	-0.551598	3.94694
-9.3982	-3.61538	12.1366	2.14086	0.370354	5.11803
-9.3982	-3.61538	12.1366	2.14086	1.67027	5.84713
-9.3982	-3.61538	12.1366	2.14086	3.15032	6.02326
-9.3982	-3.61538	12.1366	2.14086	4.58506	5.61956
-9.3982	-3.61538	12.1366	2.14086	5.80226	4.74833
-9.3982	-3.61538	12.1366	2.14086	6.97476	3.81258
-9.3982	-3.61538	12.1366	2.14086	8.06896	2.87692
-9.3982	-3.61538	12.1366	2.14086	8.5771	2.47138
-9.3982	-3.61538	12.1366	2.14086	9.20239	1.97235
-9.3982	-3.61538	12.1366	2.14086	10.2577	1.13017
-9.3982	-3.61538	12.1366	2.14086	10.2577	1.13017
-9.3982	-3.61538	12.1366	2.14086	10.2577	1.13017
-9.3982	-3.61538	12.1366	2.14086	10.5384	0.716438
-10.3473	-3.54301	12.1366	2.14086	10.5384	0.716438
-11.4465	-3.45919	12.1366	2.14086	10.5384	0.716438
-11.4465	-3.45919	12.1366	2.14086	10.527	0.466612
-10.7811	-4.0675	12.1366	2.14086	10.4817	-0.532396
-9.79813	-4.83784	12.1366	2.14086	10.4817	-0.532396
-9.79813	-4.83784	12.1366	2.14086	10.4817	-0.532396
-9.79813	-4.83784	12.1366	2.14086	10.4817	-0.532396
-11.1746	-5.44068	12.4865	2.13445	10.4817	-0.532396
-12.5456	-6.05619	12.886	2.12712	10.4817	-0.532396
-13.3682	-6.56914	11.4362	2.15371	9.63475	-0.460502
-13.3682	-6.56914	11.4362	2.15371	8.13996	-0.333624
-13.3682	-6.56914	11.4362	2.15371	6.64523	-0.20675
-13.3682	-6.56914	11.4362	2.15371	5.15055	-0.0798816
-13.3682	-6.56914	11.4362	2.15371	3.65584	0.0469903
-13.3682	-6.56914	11.4362	2.15371	2.16113	0.173861
-13.0561	-6.40953	11.4362	2.15371	0.666438	0.300732
-11.719	-5.72277	11.4362	2.15371	-0.82822	0.427599
-11.308	-5.53821	11.7021	3.27195	-2.32292	0.55447
-10.4142	-5.41821	11.6902	4.76882	-3.81767	0.681345
-10.4142	-5.41821	11.4892	6.2504	-5.3124	0.808218
-10.4142	-5.41821	10.895	7.62792	-6.80709	0.935088
-10.4142	-5.41821	10.1554	8.92437	-8.30184	1.06196
-10.4142	-5.41821	9.00221	9.87289	-9.77813	1.29905
-10.4142	-5.41821	8.20144	10.3837	-11.0692	2.0438
-10.4142	-5.41821	8.20144	10.3837	-11.977	3.22597
-10.4142	-5.41821	8.20144	10.3837	-12.3161	4.26845
-10.4142	-5.41821	7.77966	10.6528	-12.3161	4.26845
-10.4142	-5.41821	6.51507	11.4596	-12.3161	4.26845
-10.3726	-5.39022	5.22898	12.2288	-12.3161	4.26845
-9.12587	-4.55092	3.83688	12.7873	-12.3161	4.26845
-8.46102	-3.73957	2.37771	13.1292	-12.3161	4.26845
-8.00389	-3.43182	0.901173	13.3808	-12.3161	4.26845
-7.46299	-3.06768	-0.448606	13.3562	-12.3161	4.26845
-7.84033	-3.20257	-0.448606	13.3562	-12.3161	4.26845
-9.20833	-3.69158	-0.448606	13.3562	-11.82	4.33058
-10.6236	-4.19749	-0.545648	13.3321	-11.274	4.51697
-11.2928	-4.40535	-2.00169	12.9702	-10.6787	4.66608
-11.2928	-4.40535	-3.44257	12.5601	-10.2819	4.71577
-11.2928	-4.40535	-4.83124	11.9932	-9.0911	4.86488
-11.2928	-4.40535	-6.16674	11.3168	-8.34681	4.95809
-10.394	-4.3325	-7.44945	10.5396	-8.34681	4.95809
-10.2942	-4.34147	-8.61096	9.59605	-8.34681	4.95809
-8.79597	-4.45237	-9.7176	8.58336	-8.34681	4.95809
-8.39638	-4.41661	-10.7422	7.49096	-8.34681	4.95809
-8.39638	-4.42106	-11.684	6.32449	-8.34681	4.95809
-7.09462	-4.47864	-12.4297	5.0273	-8.34681	4.95809
-6.79433	-4.48979	-12.956	3.62254	-8.34681	4.95809
-6.79433	-4.48979	-13.1102	3.19983	-8.34681	4.95809
-6.79433	-4.48979	-13.1102	3.19983	-8.34681	4.95809
-6.79433	-4.48979	-13.1102	3.19983	-8.34681	4.95809
-6.79433	-4.48979	-13.1102	3.19983	-8.34681	4.95809
-6.79433	-4.48979	-13.2085	2.25528	-8.34681	4.95809
-6.79433	-4.48979	-13.0757	0.762354	-8.34681	4.95809
-6.79433	-4.48979	-12.9071	-0.728492	-8.34681	4.95809
-6.79433	-4.48979	-12.8958	-0.827624	-8.34681	4.95809
-6.79433	-4.48979	-12.8958	-0.827624	-8.1468	4.9542
-6.79433	-4.48979	-12.8958	-0.827624	-7.29695	4.93767
-6.79433	-4.48979	-12.8958	-0.827624	-7.29695	4.93767
-6.79433	-4.48979	-12.8958	-0.827624	-7.59668	4.92387
-6.79433	-4.48979	-12.8958	-0.827624	-8.54574	4.88016
-6.79433	-4.48979	-12.6419	-1.79525	-10.0443	4.81115
-6.79433	-4.48979	-12.4897	-2.37536	-11.5428	4.74214
-6.79433	-4.48979	-12.4897	-2.37536	-13.0412	4.67313
-6.79433	-4.48979	-12.4897	-2.37536	-14.0902	4.60412
-6.79433	-4.48979	-12.4897	-2.37536	-14.0902	4.56502
-6.79433	-4.48979	-12.4897	-2.37536	-14.0902	4.56502
-6.79433	-4.48979	-12.4897	-2.37536	-14.0902	4.56502
-6.79433	-4.48979	-12.4897	-2.37536	-14.0902	4.56502
-6.79433	-4.48979	-12.4897	-2.37536	-14.0902	4.56502
-6.79433	-4.48979	-12.4897	-2.37536	-13.5907	4.58802
-6.79433	-4.48979	-12.4897	-2.37536	-13.5907	4.58802
-6.79433	-4.48979	-12.4897	-2.37536	-13.5907	4.58802
-6.79433	-4.48979	-12.4897	-2.37536	-13.5907	4.58802
-6.79433	-4.48979	-12.4897	-2.37536	-13.1911	4.60642
-6.79433	-4.48979	-12.4897	-2.37536	-12.342	4.64553
-6.79433	-4.48979	-12.4897	-2.37536	-11.8925	4.66623
-6.79433	-4.48979	-12.4897	-2.37536	-11.4429	4.68693
-6.79433	-4.48979	-12.4897	-2.37536	-11.1932	4.70764
-6.79433	-4.48979	-12.4897	-2.37536	-10.9433	4.74445
-6.79433	-4.48979	-12.4897	-2.37536	-10.0442	4.79735
-6.79433	-4.48979	-12.4897	-2.37536	-9.54474	4.82035
-6.79433	-4.48979	-12.1883	-3.06221	-9.29506	4.83185
-5.44276	-4.43984	-11.5854	-4.43581	-9.29506	4.83185
-3.96164	-4.67718	-10.9826	-5.80946	-9.29506	4.83185
-2.46065	-4.68528	-10.3092	-7.14726	-9.29506	4.83185
-0.990586	-4.41651	-9.51232	-8.41801	-9.29506	4.83185
0.424602	-3.91034	-8.56853	-9.5828	-8.84548	4.85256
1.86638	-3.49218	-7.43267	-10.5584	-8.84548	4.85256
1.91506	-3.48034	-6.18989	-11.3984	-8.84548	4.85256
3.18352	-3.18604	-4.86235	-12.0816	-8.84548	4.85256
3.18352	-3.18604	-3.43826	-12.5528	-8.84548	4.85256
3.18352	-3.18604	-1.98054	-12.8789	-8.84548	4.85256
3.18352	-3.18604	-0.484271	-12.9851	-8.84548	4.85256
3.18352	-3.18604	1.00836	-12.9136	-8.84548	4.85256
3.18352	-3.18604	1.99691	-12.7625	-8.84548	4.85256
3.18352	-3.18604	1.99691	-12.7625	-8.84548	4.85256
3.18352	-3.18604	1.99691	-12.7625	-8.84548	4.85256
3.18352	-3.18604	2.27625	-12.6528	-8.09623	4.88706
3.18352	-3.18604	3.67256	-12.1045	-7.4469	4.91697
3.41826	-4.67061	5.02621	-11.4649	-7.34711	4.92156
3.52889	-6.16405	6.32925	-10.7219	-7.34711	4.92156
3.14029	-7.5036	7.63267	-9.97865	-7.34711	4.92156
2.58171	-8.07719	8.89783	-9.17835	-7.34711	4.92156
1.42085	-9.02583	9.22856	-8.87323	-7.34711	4.92156
0.00866608	-9.51173	10.2447	-7.77427	-7.34711	4.92156
-0.291028	-9.53443	11.1643	-6.58906	-7.34711	4.92156
-1.7173	-9.77938	11.934	-5.30817	-7.49698	4.91466
-2.28702	-9.97122	12.4862	-3.91756	-8.99551	4.84565
-3.65093	-10.2714	12.8059	-2.4518	-10.494	4.77664
-5.12655	-10.0425	12.982	-0.965253	-11.9924	4.71223
-6.42353	-9.29407	13.062	0.532499	-12.8916	4.67082
-7.65734	-8.43599	13.0455	0.882122	-12.7417	4.67772
-7.85333	-8.2801	13.0455	0.882122	-11.2432	4.74673
-7.46714	-9.41364	13.0455	0.882122	-9.74469	4.81574
-7.46714	-9.41364	12.4721	1.36421	-8.9455	4.85255
-7.788	-9.92143	11.477	2.20088	-7.64678	4.91236
-8.89889	-10.9192	11.477	2.20088	-7.04736	4.93996
-8.92101	-11.0064	11.477	2.20088	-6.49797	4.96526
-8.07711	-10.8917	11.477	2.20088	-5.19928	5.02507
-7.89961	-10.7987	11.477	2.20088	-4.44999	5.05958
-6.76292	-9.83029	11.477	2.20088	-3.75068	5.09179
-6.07507	-8.50329	11.477	2.20088	-2.65181	5.14239
-5.59634	-7.07968	11.2208	3.5264	-1.60287	5.1907
-5.00448	-5.7083	10.9361	4.99922	-1.60287	5.1907
-3.97533	-4.69485	10.3878	6.38628	-1.60287	5.1907
-3.49638	-4.12611	9.64471	7.68939	-1.60287	5.1907
-3.49638	-3.98928	8.88986	8.98542	-1.60287	5.1907
-3.49638	-4.12092	8.54784	9.41557	-1.60287	5.1907
-3.49638	-3.93872	8.54784	9.41557	-1.60287	5.1907
-3.49638	-4.11297	8.54784	9.41557	-1.60287	5.1907
-4.172	-3.59754	8.54784	9.41557	-1.60287	5.1907
-4.68906	-2.98703	8.05634	9.98209	-1.60287	5.1907
-4.20505	-4.40922	8.05634	9.98209	-0.954469	5.14407
-3.88206	-5.87096	7.82692	10.2465	0.192678	5.06157
-3.79974	-6.81911	6.8127	11.3498	0.940752	5.00777
-4.44419	-5.63781	5.63088	12.2716	1.58916	4.96114
-5.58872	-4.67854	4.27661	12.9148	1.93825	4.93603
-5.22748	-4.69886	3.51379	13.1506	2.83595	4.87865
-3.73677	-4.8214	3.36416	13.1612	3.63385	4.82126
-2.26377	-4.63996	1.86773	13.2672	4.53159	4.7567
-0.865357	-4.10861	0.620425	13.3457	5.27954	4.70291
0.377873	-3.26814	0.620425	13.3457	6.77584	4.5953
1.73654	-2.77941	0.620425	13.3457	7.87307	4.53792
2.42844	-2.85018	0.620425	13.3457	7.97276	4.53792
3.78263	-3.4795	0.620425	13.3457	9.4191	4.4339
4.61384	-4.20151	0.620425	13.3457	9.6186	4.41955
4.20358	-3.83432	0.620425	13.3457	10.6659	4.34423
3.60898	-3.03144	0.620425	13.3457	11.8131	4.26173
3.98988	-4.32908	0.620425	13.3457	11.9627	4.25097
4.02124	-5.82199	0.620425	13.3457	11.9627	4.25097
3.47777	-7.21294	0.910467	13.1499	11.9627	4.25097
2.97409	-7.69117	2.20624	12.3933	11.9627	4.25097
1.67475	-8.44302	3.62391	11.9313	11.9627	4.25097
0.259717	-8.94922	5.08647	11.6132	11.9627	4.25097
-1.1466	-9.47667	6.34834	10.8201	11.9627	4.25097
-2.48448	-10.1612	7.32402	9.68167	11.9627	4.25097
-2.78108	-10.348	8.27752	8.52392	11.8858	5.54872
-2.78108	-10.348	9.03649	7.35133	11.8858	5.54872
-2.78108	-10.348	9.03649	7.35133	11.8858	5.54872
-2.78108	-10.348	9.03649	7.35133	11.8858	5.54872
-2.78108	-10.348	9.03649	7.35133	11.8858	5.54872
-2.78108	-10.348	9.03649	7.35133	11.8858	5.54872
-1.51296	-10.6454	9.03649	7.35133	11.8858	5.54872
-0.015252	-10.6999	9.03649	7.35133	11.396	5.64928
1.44184	-10.373	9.03649	7.35133	10.3674	5.86046
2.73687	-9.61223	9.03649	7.35133	10.3674	5.86046
3.87618	-8.68169	9.03649	7.35133	9.72134	5.93237
4.54213	-8.27001	8.814	7.62157	8.77711	6.03746
4.94894	-7.82756	7.83428	8.75611	8.57716	6.04131
6.15124	-6.92916	6.75136	9.7941	7.07733	6.07014
7.48427	-6.24041	5.58272	10.7251	6.9273	6.07302
8.84592	-5.60414	4.25865	11.4302	7.67722	6.05861
9.43595	-5.32842	2.89855	12.0539	8.52705	6.04227
9.43595	-5.32842	1.4138	12.2468	8.22706	6.04804
9.43595	-5.32842	-0.0847911	12.2803	8.02711	6.05188
9.43595	-5.32842	-1.56729	12.1036	8.02711	6.05188
9.43595	-5.32842	-2.97255	11.5789	8.02711	6.05188
9.43595	-5.32842	-4.37555	11.0481	8.02711	6.05188
9.43595	-5.32842	-5.73046	10.4135	8.02711	6.05188
9.43595	-5.32842	-6.24358	10.1024	8.02711	6.05188
9.43595	-5.32842	-7.47749	9.25524	8.02711	6.05188
9.43595	-5.32842	-8.49671	8.36999	8.02711	6.05188
9.43595	-5.32842	-8.49671	8.36999	8.02711	6.05188
9.43595	-5.32842	-9.36522	7.61564	8.02711	6.05188
9.86518	-5.06993	-9.78028	7.25514	8.02711	6.05188
9.86518	-5.06993	-9.78028	7.25514	6.97758	6.08581
10.0547	-4.34295	-9.78028	7.25514	6.57776	6.09874
10.2532	-3.31857	-9.78028	7.25514	5.52819	6.13267
10.2023	-2.46839	-9.78028	7.25514	4.02887	6.18114
10.0988	-0.969344	-9.78028	7.25514	3.62904	6.19407
9.75449	0.493222	-9.78028	7.25514	2.32963	6.23608
9.62168	1.02804	-9.78028	7.25514	1.62994	6.2587
9.62168	1.02804	-9.78028	7.25514	0.680382	6.2894
9.62168	1.02804	-9.439	6.53122	-0.469136	6.32656
9.62168	1.02804	-9.24726	6.12448	-0.469136	6.32656
9.62168	1.02804	-9.19643	5.87987	-0.0192811	6.31202
9.62168	1.02804	-9.02724	5.09793	-0.0192811	6.31202
9.62168	1.02804	-8.90881	4.87746	-0.0192811	6.31202
9.3586	2.14984	-8.88526	4.83361	-0.0192811	6.31202
9.28042	2.44003	-8.88526	4.83361	-0.0192811	6.31202
8.78002	3.00062	-8.88526	4.83361	-0.0192811	6.31202
8.21308	3.56107	-8.88526	4.83361	-0.0192811	6.31202
8.21308	3.56107	-8.88526	4.83361	-0.0192811	6.31202
8.21308	3.56107	-8.88526	4.83361	-0.0192811	6.31202
8.21308	3.56107	-8.88526	4.83361	-0.0192811	6.31202
7.09355	3.76247	-8.88526	4.83361	-0.0192811	6.31202
5.63319	4.1179	-8.88526	4.83361	-0.0192811	6.31202
4.17296	4.4733	-8.88526	4.83361	-0.0192811	6.31202
3.50913	4.69621	-8.88526	4.83361	-0.0192811	6.31202
3.50913	4.69621	-8.88526	4.83361	-0.0192811	6.31202
3.48255	4.84412	-8.88526	4.83361	-0.0192811	6.31202
3.34101	6.33985	-8.88526	4.83361	-0.0192811	6.31202
3.46383	7.83713	-8.88526	4.83361	-0.0192811	6.31202
3.5468	8.68472	-8.88526	4.83361	-0.0192811	6.31202
3.61025	9.33286	-8.88526	4.83361	-0.0192811	6.31202
3.76061	10.1797	-8.46841	4.4745	-0.0192811	6.31202
3.76061	10.1797	-7.33198	3.49549	-0.319165	6.32171
3.76061	10.1797	-6.16471	2.55628	-1.81851	6.37019
3.03196	10.7061	-4.89956	1.75047	-3.31776	6.41866
2.53274	10.9384	-3.6343	0.944579	-4.81712	6.46713
2.53274	10.9384	-2.58899	0.174269	-6.31642	6.5156
2.53274	10.9384	-2.58899	0.174269	-6.46626	6.52044
2.53274	10.9384	-2.58899	0.174269	-6.46626	6.52044
1.45132	10.7259	-2.58899	0.174269	-7.40365	6.67485
-0.0041018	10.3556	-2.58899	0.174269	-8.88382	6.91866
-1.38493	9.77975	-2.58899	0.174269	-10.0186	7.10558
-1.98354	9.41423	-1.56602	-0.706804	-10.0186	7.10558
-1.98354	9.41423	-0.382761	-1.62276	-10.0186	7.10558
-1.98354	9.41423	0.411684	-2.04583	-10.0186	7.10558
-1.98354	9.41423	0.411684	-2.04583	-10.0186	7.10558
-1.98354	9.41423	0.411684	-2.04583	-10.0186	7.10558
-2.66767	8.99648	0.411684	-2.04583	-10.0186	7.10558
-3.40684	8.04652	0.411684	-2.04583	-9.67888	8.04614
-3.97928	7.09848	0.411684	-2.04583	-9.59396	8.28125
-3.97928	7.09848	0.411684	-2.04583	-9.59396	8.28125
-3.97928	7.09848	0.411684	-2.04583	-9.59396	8.28125
-3.97928	7.09848	0.411684	-2.04583	-9.59396	8.28125
-3.97928	7.09848	0.411684	-2.04583	-9.59396	8.28125
-3.97928	7.09848	0.411684	-2.04583	-8.59645	8.35339
-3.72227	7.44262	0.411684	-2.04583	-7.69876	8.41831
-3.00034	8.46979	0.411684	-2.04583	-7.39873	8.41641
-2.26144	9.14222	0.411684	-2.04583	-5.89865	8.40688
-3.22047	8.50356	0.411684	-2.04583	-4.74862	8.39958
-3.38691	8.18394	0.411684	-2.04583	-4.74862	8.39958
-3.71758	6.90622	0.411684	-2.04583	-4.74862	8.39958
-3.93175	5.41909	0.411684	-2.04583	-4.74862	8.39958
-4.1375	3.9306	0.411684	-2.04583	-4.74862	8.39958
-4.22664	3.75309	0.411684	-2.04583	-4.3986	8.39228
-4.35767	3.53962	0.411684	-2.04583	-4.34856	8.38751
-4.35767	3.53962	0.411684	-2.04583	-4.29858	8.37799
-4.35767	3.53962	0.411684	-2.04583	-4.24862	8.37545
-4.35767	3.53962	0.411684	-2.04583	-4.09867	8.37545
-5.42664	2.88698	0.411684	-2.04583	-3.09868	8.37291
-6.70939	2.10382	0.411684	-2.04583	-2.34858	8.36814
-6.27098	2.22061	0.411684	-2.04583	-1.64852	8.3637
-4.77928	2.28512	0.411684	-2.04583	-1.09858	8.3602
-3.91216	2.04506	0.411684	-2.04583	-0.698574	8.35766
-5.32356	2.54733	0.411684	-2.04583	-0.698574	8.35766
-6.79273	2.86419	0.181634	-1.43779	0.701472	8.34877
-6.93968	2.89589	-0.331499	-0.0815636	1.30163	8.34496
-6.35199	2.76914	-0.172341	-0.502225	1.35169	8.34464
-4.88286	2.45228	-0.0308328	-0.876236	0.45171	8.35036
-3.43872	2.07091	-0.0308328	-0.876236	-1.04838	8.35989
-2.17078	1.27375	-0.0308328	-0.876236	-2.54848	8.36941
-1.89185	0.985986	-0.0308328	-0.876236	-2.69851	8.37036
-3.16256	1.78491	-0.0308328	-0.876236	-4.09851	8.37925
-4.55116	2.33997	-0.0308328	-0.876236	-5.5986	8.38878
-6.00671	2.71436	-0.0308328	-0.876236	-6.24864	8.39291
-7.43599	3.17758	-0.0308328	-0.876236	-5.59862	8.38878
-8.86215	3.45079	-0.0308328	-0.876236	-4.49856	8.37925
-10.1504	3.64188	-0.0308328	-0.876236	-4.44845	8.36973
-10.1504	3.64188	-0.0308328	-0.876236	-4.39839	8.3602
-10.1504	3.64188	-0.0308328	-0.876236	-4.34837	8.3548
-10.1504	3.64188	-0.0308328	-0.876236	-4.29841	8.34528
-10.1504	3.64188	-0.0308328	-0.876236	-4.29841	8.34274
-10.1504	3.64188	-0.0308328	-0.876236	-4.19838	8.34274
-10.2571	2.2938	-0.0308328	-0.876236	-3.99835	8.34274
-10.2955	0.791409	-0.0308328	-0.876236	-2.49828	8.33702
-10.3287	-0.510736	-0.0308328	-0.876236	-0.998164	8.32749
-10.4313	0.132447	-0.0308328	-0.876236	0.501899	8.31797
-10.3637	1.6243	-0.0308328	-0.876236	2.00195	8.30844
-10.1546	2.24026	-0.0308328	-0.876236	3.20196	8.30083
-9.60721	2.82378	-0.0308328	-0.876236	3.20196	8.30083
-8.30819	3.56005	-0.0308328	-0.876236	3.20196	8.30083
-7.47651	3.7351	-0.0308328	-0.876236	2.10197	8.30781
-7.47651	3.7351	-0.0308328	-0.876236	1.75196	8.31003
-8.09836	4.31434	-0.0308328	-0.876236	3.05204	8.30178
-8.52879	4.92886	-0.0308328	-0.876236	4.40219	8.2932
-8.61636	6.02381	-0.0308328	-0.876236	4.40219	8.2932
-8.23066	7.46658	-0.0308328	-0.876236	4.40219	8.2932
-7.32808	8.65826	-0.0308328	-0.876236	4.40219	8.2932
-6.10101	9.51187	-0.0308328	-0.876236	4.40219	8.2932
-4.76566	10.2015	-0.0308328	-0.876236	4.40219	8.2932
-3.35164	10.6999	-0.0308328	-0.876236	4.40219	8.2932
-1.86374	10.8699	-0.0308328	-0.876236	4.40219	8.2932
-0.36152	10.916	-0.0308328	-0.876236	4.40219	8.2932
1.13204	10.8147	-0.0308328	-0.876236	4.40219	8.2932
2.52433	10.2744	-0.0308328	-0.876236	4.40219	8.2932
3.89212	9.67131	-0.0308328	-0.876236	4.40219	8.2932
4.73657	9.57501	-0.0308328	-0.876236	4.40219	8.2932
4.73657	9.57501	-0.0308328	-0.876236	4.40219	8.2932
4.73657	9.57501	-0.0308328	-0.876236	4.40219	8.2932
4.52037	8.90872	-0.0308328	-0.876236	4.40219	8.2932
4.45063	8.36484	-0.0308328	-0.876236	4.40219	8.2932
4.79172	7.32078	-0.0308328	-0.876236	4.40219	8.2932
4.79172	7.32078	-0.0308328	-0.876236	4.40219	8.2932
4.79172	7.32078	-0.0308328	-0.876236	4.40219	8.2932
4.64289	7.29953	-0.0308328	-0.876236	4.40219	8.2932
3.24439	6.77595	-0.0308328	-0.876236	4.40219	8.2932
3.04529	6.69818	-0.0308328	-0.876236	4.40219	8.2932
3.49857	7.53237	-0.0308328	-0.876236	4.40219	8.2932
3.46667	7.13296	-0.0308328	-0.876236	4.40219	8.2932
3.94308	8.06721	-0.0308328	-0.876236	4.40219	8.2932
5.02053	9.10112	-0.0308328	-0.876236	4.77471	8.14745
6.41209	9.64295	-0.0308328	-0.876236	6.17171	7.60084
7.90488	9.61055	-0.0308328	-0.876236	7.56863	7.05426
9.37807	9.3132	-0.0308328	-0.876236	8.12746	6.8356
10.8513	9.01583	-0.0308328	-0.876236	8.12746	6.8356
11.9836	8.77762	-0.0308328	-0.876236	8.12746	6.8356
11.9836	8.8535	-0.0308328	-0.876236	8.12746	6.8356
11.9473	8.81909	-0.0308328	-0.876236	8.12746	6.8356
11.0927	7.59434	-0.0308328	-0.876236	8.22839	7.22265
10.7731	6.13584	-0.0308328	-0.876236	8.6069	8.67427
11.019	4.71281	-0.0308328	-0.876236	8.80495	9.44938
11.3202	3.25002	-0.0308328	-0.876236	8.80495	9.44938
11.0388	1.7833	-0.0308328	-0.876236	8.80495	9.44938
10.4713	0.393028	-0.0308328	-0.876236	8.80495	9.44938
9.90199	-0.99616	-0.0308328	-0.876236	8.80495	9.44938
9.21926	-2.33499	-0.0308328	-0.876236	8.80495	9.44938
8.53654	-3.67382	-0.0308328	-0.876236	8.80495	9.44938
7.85375	-5.01277	-0.0308328	-0.876236	8.80495	9.44938
7.51239	-5.68218	-0.0308328	-0.876236	8.80495	9.44938
7.51239	-5.68218	-0.0308328	-0.876236	8.80495	9.44938
7.51239	-5.68218	-0.0308328	-0.876236	8.75483	9.44969
7.51239	-5.68218	-0.0308328	-0.876236	7.25476	9.45898
7.1255	-6.44089	-0.0308328	-0.876236	6.15478	9.4658
7.1255	-6.44089	-0.0308328	-0.876236	5.75479	9.46828
6.40383	-7.46407	-0.0308328	-0.876236	5.75479	9.46828
5.51969	-8.67931	-0.0308328	-0.876236	5.75479	9.46828
4.43935	-9.71404	-0.0308328	-0.876236	5.75479	9.46828
3.2459	-10.6275	-0.0308328	-0.876236	5.75479	9.46828
1.94957	-11.2642	-0.0308328	-0.876236	5.75479	9.46828
0.459928	-11.3681	-0.0308328	-0.876236	5.75479	9.46828
-1.02965	-11.1678	-0.0308328	-0.876236	5.75479	9.46828
-2.45941	-10.7278	-0.0308328	-0.876236	5.16037	9.55027
-3.17798	-10.5118	-0.0308328	-0.876236	3.92193	9.72111
-2.73584	-10.4248	-0.0308328	-0.876236	3.32228	9.70126
-1.39118	-9.77543	-0.0308328	-0.876236	1.82295	9.65163
-1.30545	-9.78991	-0.0308328	-0.876236	0.323774	9.60201
-2.49744	-10.6897	-0.0308328	-0.876236	-1.02566	9.55734
-3.44677	-11.0636	-0.0308328	-0.876236	-1.92523	9.52756
-3.78577	-10.9416	0.67337	0.0326845	-3.42452	9.47793
-4.44343	-10.4805	1.59212	1.21853	-4.92372	9.4283
-5.74872	-9.73643	2.51088	2.40438	-6.42299	9.37868
-6.91449	-8.80069	3.42956	3.59012	-7.92231	9.32905
-7.91692	-7.68269	4.34836	4.77602	-9.22168	9.30437
-8.66691	-6.3814	5.26704	5.96177	-9.22168	9.30437
-8.78232	-6.32083	5.60408	6.3968	-9.22168	9.30437
-8.72238	-7.81311	5.60408	6.3968	-9.22168	9.30437
-8.77532	-7.56159	5.60408	6.3968	-9.22168	9.30437
-9.23853	-6.14224	5.60408	6.3968	-8.9835	10.327
-9.85475	-4.77998	5.60408	6.3968	-8.84548	10.911
-9.9145	-3.28769	5.60408	6.3968	-8.84548	10.911
-9.41147	-1.87928	5.60408	6.3968	-8.84548	10.911
-9.06311	-0.427208	5.60408	6.3968	-8.84548	10.911
-9.19326	1.06252	5.60408	6.3968	-8.84548	10.911
-9.54559	2.5233	5.60408	6.3968	-7.71169	11.3043
-9.50729	4.0162	5.60408	6.3968	-7.08965	11.4824
-8.89942	5.38043	5.60408	6.3968	-5.59671	11.6296
-7.81622	6.40878	5.60408	6.3968	-4.10394	11.7769
-6.5789	7.26141	5.60408	6.3968	-3.45691	11.8329
-6.61444	7.16263	5.60408	6.3968	-1.95937	11.7448
-7.31281	5.83663	5.60408	6.3968	-0.411944	11.6537
-8.42363	4.83876	5.60408	6.3968	0.436478	11.6038
-9.83233	4.34298	5.60408	6.3968	0.436478	11.6038
-10.3254	4.41298	5.59402	6.19712	0.885786	11.5774
-11.0717	4.72716	5.50141	5.60487	2.38326	11.4893
-10.6551	4.5706	5.12951	5.01288	3.58127	11.4041
-9.98926	3.71297	4.63844	4.76554	3.68117	11.3777
-9.32352	2.36622	3.43237	4.08924	3.28178	11.4012
-8.40394	1.17897	2.86369	3.23745	1.78442	11.4893
-7.41731	0.0476659	1.88969	2.53683	0.286876	11.5774
-6.97889	-0.286648	0.874609	1.80666	-1.2106	11.6655
-6.97889	-0.286648	0.306478	1.398	-2.10909	11.7183
-6.97889	-0.286648	-0.0182878	1.16439	-2.55835	11.7448
-6.8354	-0.818723	-0.455787	0.922103	-4.05592	11.8328
-6.43776	-2.26792	-0.455787	0.922103	-5.10409	11.8945
-6.13129	-2.95272	-0.455787	0.922103	-5.10409	11.8945
-5.95527	-3.0483	-0.455787	0.922103	-5.10409	11.8945
-4.7234	-3.89724	-0.455787	0.922103	-5.10409	11.8945
-4.01899	-4.53674	-0.455787	0.922103	-5.10409	11.8945
-3.91954	-4.55009	-0.455787	0.922103	-5.10409	11.8945
-2.5208	-4.5668	-0.455787	0.922103	-5.10409	11.8945
-2.1755	-4.50583	-0.455787	0.922103	-4.1848	11.6548
-1.06831	-3.57244	-0.455787	0.922103	-2.73317	11.2762
0.138464	-2.77393	-0.455787	0.922103	-1.28165	10.8977
0.618337	-2.4906	-0.455787	0.922103	-0.699538	10.7527
-0.330379	-2.55105	-0.455787	0.922103	-0.699538	10.7527
1.1387	-2.8532	1.70197	-5.75355	-0.699538	10.7527
2.64016	-2.87805	1.70197	-5.75355	-0.699538	10.7527
3.93612	-3.02887	1.70197	-5.75355	-0.699538	10.7527
4.03494	-3.23238	1.70197	-5.75355	-0.699538	10.7527
4.03494	-3.24659	1.70197	-5.75355	-0.192126	11.3712
5.18305	-3.22646	1.70197	-5.75355	0.759322	12.531
6.68055	-3.18314	1.70197	-5.75355	1.36473	13.3257
7.12786	-3.12742	1.70197	-5.75355	1.36473	13.3257
7.12786	-3.12742	1.70197	-5.75355	1.36473	13.3257
7.12786	-3.12742	1.70197	-5.75355	1.36473	13.3257
7.12786	-3.12742	1.70197	-5.75355	1.36473	13.3257
7.12786	-3.12742	1.70197	-5.75355	1.36473	13.3257
7.12786	-3.12742	1.70197	-5.75355	1.36473	13.3257
7.12786	-3.12742	1.70197	-5.75355	0.216659	13.393
7.12786	-3.12742	1.70197	-5.75355	0.0170753	13.4047
7.12786	-3.12742	1.70197	-5.75355	0.0170753	13.4047
7.12786	-3.12742	1.70197	-5.75355	0.0170753	13.4047
7.12786	-3.12742	1.70197	-5.75355	0.0170753	13.4047
7.12786	-3.12742	1.70197	-5.75355	0.0170753	13.4047
7.12786	-3.12742	1.70197	-5.75355	0.0170753	13.4047
5.84615	-3.55986	1.70197	-5.75355	0.0170753	13.4047
4.42212	-4.04032	1.70197	-5.75355	0.0170753	13.4047
2.99804	-4.52079	1.70197	-5.75355	0.0170753	13.4047
1.57383	-5.00131	1.70197	-5.75355	0.0170753	13.4047
0.149844	-5.48176	1.70197	-5.75355	0.0170753	13.4047
-1.27482	-5.96243	1.70197	-5.75355	0.0170753	13.4047
-2.69829	-6.4427	1.70197	-5.75355	0.0170753	13.4047
-4.12235	-6.92317	1.70197	-5.75355	0.0170753	13.4047
-5.58116	-7.25622	1.70197	-5.75355	0.0170753	13.4047
-7.06755	-7.07016	1.70197	-5.75355	0.0170753	13.4047
-8.54447	-6.79541	1.70197	-5.75355	0.0170753	13.4047
-10.0421	-6.77789	1.70197	-5.75355	0.0170753	13.4047
-11.5342	-6.95705	1.70197	-5.75355	0.0170753	13.4047
-12.5293	-6.86957	1.70197	-5.75355	0.0170753	13.4047
-12.5293	-6.86957	1.70197	-5.75355	0.0170753	13.4047
-12.5293	-6.86957	1.70197	-5.75355	0.0170753	13.4047
-12.5293	-6.86957	1.70197	-5.75355	0.0170753	13.4047
-12.5293	-6.86957	1.70197	-5.75355	0.0170753	13.4047
-12.5293	-6.86957	1.70197	-5.75355	0.0170753	13.4047
-12.5293	-6.86957	1.70197	-5.75355	0.0170753	13.4047
-12.5293	-6.86957	1.70197	-5.75355	-0.182625	13.4164
-12.5293	-6.86957	1.70197	-5.75355	-1.67896	13.4153
-11.3119	-6.57832	1.70197	-5.75355	-3.11942	13.0024
-9.97414	-6.37781	1.70197	-5.75355	-4.54899	12.5476
-9.97414	-6.37781	1.11632	-4.70611	-5.97828	12.0923
-9.97414	-6.37781	0.543206	-3.70926	-7.28293	11.3654
-9.6134	-5.9613	0.543206	-3.70926	-8.5133	10.5072
-8.85905	-5.09031	0.543206	-3.70926	-9.74365	9.64898
-9.48605	-5.403	0.543206	-3.70926	-10.7912	8.58671
-10.8767	-5.96986	0.543206	-3.70926	-11.6946	7.38915
-10.925	-5.98309	0.839304	-3.52268	-12.3003	6.02729
-9.53165	-6.12738	2.06618	-2.7496	-12.3895	4.53825
-8.09037	-5.95087	1.43158	-3.14948	-12.3229	4.1439
-6.58956	-5.88198	0.191894	-3.99084	-12.3229	4.1439
-5.10042	-5.67829	-0.91503	-5.00303	-12.3229	4.1439
-4.75521	-5.61716	-2.20194	-5.76751	-12.3229	4.1439
-4.36761	-5.22551	-3.5299	-6.46513	-12.3229	4.1439
-3.26572	-4.20741	-4.10535	-6.76744	-11.5228	4.12671
-3.85143	-4.35872	-4.10535	-6.76744	-11.5228	4.10664
-5.34811	-4.41898	-4.10535	-6.76744	-11.1729	4.07798
-6.82353	-4.65065	-4.26633	-7.24078	-11.0731	4.04932
-8.09718	-5.43023	-4.26633	-7.24078	-11.0231	4.02066
-8.13372	-5.46444	-4.26633	-7.24078	-10.9731	3.99199
-8.13372	-5.46444	-4.26633	-7.24078	-10.9731	3.96333
-8.13372	-5.46444	-4.26633	-7.24078	-10.9731	3.93467
-8.13372	-5.46444	-4.26633	-7.24078	-10.9731	3.90601
-9.34473	-4.59056	-4.26633	-7.24078	-10.9731	3.87735
-9.52914	-4.51213	-4.6559	-7.01552	-10.9731	3.84868
-11.0226	-4.39531	-5.30521	-6.64006	-10.1231	3.81906
-12.4635	-3.96855	-5.30521	-6.64006	-9.12332	3.79996
-13.2296	-3.73261	-5.84829	-5.98618	-8.57333	3.78945
-13.2296	-3.73261	-6.04	-5.75536	-7.07338	3.76078
-13.2296	-3.73261	-6.04	-5.75536	-5.57368	3.73212
-13.2296	-3.73261	-6.04	-5.75536	-4.07389	3.70346
-13.2296	-3.73261	-6.04	-5.75536	-3.07405	3.68436
-13.2296	-3.73261	-6.04	-5.75536	-2.02419	3.66429
-13.2296	-3.73261	-5.74603	-5.48404	-1.47417	3.65378
-13.2296	-3.73261	-4.66928	-4.44132	-2.32408	3.67002
-13.2296	-3.73261	-4.32668	-3.94936	-3.82388	3.69869
-13.2296	-3.73261	-4.00129	-3.38674	-5.3237	3.72735
-13.2296	-3.73261	-4.00129	-3.38674	-5.72366	3.73499
-13.2296	-3.73261	-4.00129	-3.38674	-5.72366	3.73499
-11.785	-3.58164	-3.47449	-2.71953	-5.72366	3.73499
-10.2858	-3.47553	-2.54487	-1.54216	-5.72366	3.73499
-9.0365	-3.38711	-1.61529	-0.36482	-5.72366	3.73499
-9.0365	-3.38711	-0.6857	0.812528	-5.72366	3.73499
-9.0365	-3.38711	-0.530825	1.00868	-4.82513	3.68245
-9.0365	-3.38711	-0.437797	1.1265	-3.32759	3.59489
-9.0365	-3.38711	-0.344914	1.24414	-2.72829	3.57164
-9.0365	-3.38711	0.057886	1.7543	-1.22857	3.60188
-9.0365	-3.38711	0.305798	2.06828	-0.328684	3.62002
-9.0365	-3.38711	0.522713	2.34301	1.17101	3.65025
-9.0365	-3.38711	0.522713	2.34301	2.32096	3.67948
-9.0365	-3.38711	0.522713	2.34301	2.32096	3.70065
-9.0365	-3.38711	0.522713	2.34301	2.32096	3.7067
-9.0365	-3.38711	0.522713	2.34301	2.32096	3.7067
-9.0365	-3.38711	0.522713	2.34301	2.32096	3.7067
-9.0365	-3.38711	0.522713	2.34301	2.32096	3.7067
-9.78566	-3.34186	0.522713	2.34301	2.32096	3.7067
-11.2865	-3.42197	0.522713	2.34301	2.32096	3.7067
-12.7869	-3.50866	0.522713	2.34301	2.31007	3.75661
-14.2874	-3.59533	0.522713	2.34301	2.2012	5.10306
-14.3874	-3.67623	0.522713	2.34301	2.13587	6.00082
-13.3871	-3.61845	0.522713	2.34301	2.20119	5.10315
-11.8858	-3.55672	0.522713	2.34301	2.25926	3.85635
-10.3869	-3.47277	0.522713	2.34301	2.25926	3.85635
-9.29062	-3.3601	0.522713	2.34301	2.25926	3.85635
-8.39205	-3.28451	0.323017	3.42481	2.25926	3.85635
-6.89441	-3.15852	0.0507108	4.89995	2.25926	3.85635
-5.39329	-3.1152	-0.0263576	6.38996	2.25926	3.85635
-4.59194	-3.1215	0.463019	7.79781	2.25926	4.05584
-4.59194	-3.1215	1.37453	8.85037	2.25926	4.13838
-4.04093	-3.12583	1.37453	8.85037	2.3088	4.34473
-3.94068	-3.12662	1.37453	8.85037	3.10131	4.53731
-3.94068	-3.12662	1.37453	8.85037	4.5872	4.74368
-3.94068	-3.12662	1.37453	8.85037	6.07306	4.95004
-3.94068	-3.12662	1.37453	8.85037	7.55882	5.15638
-3.94068	-3.12662	1.37453	8.85037	9.04458	5.36272
-3.94068	-3.12662	1.37453	8.85037	9.98644	5.48693
-3.94068	-3.12662	1.37453	8.85037	9.98644	5.48693
-3.94068	-3.12662	1.37453	8.85037	9.98644	5.48693
-3.94068	-3.12662	1.37453	8.85037	10.857	4.45506
-3.94068	-3.12662	1.37453	8.85037	11.8243	3.30849
-3.94068	-3.12662	1.37453	8.85037	12.7916	2.16192
-3.94068	-3.12662	1.37453	8.85037	13.2968	1.5419
-3.94068	-3.12662	1.37453	8.85037	13.2968	1.5419
-3.94068	-3.12662	1.37453	8.85037	13.2968	1.5419
-3.2893	-3.13174	1.37453	8.85037	13.2968	1.5419
-1.7864	-3.14356	1.37453	8.85037	13.2968	1.5419
-0.283485	-3.15538	1.37453	8.85037	13.2968	1.5419
0.91882	-3.16483	1.47153	8.87492	13.2968	1.5419
1.16779	-3.13729	2.92571	9.243	13.2968	1.5419
2.66161	-2.97202	4.39859	9.5009	12.7014	1.46725
3.60774	-2.86735	5.86208	9.21848	12.2516	1.45237
3.60774	-2.86735	7.10609	8.39744	10.7523	1.40275
3.60774	-2.86735	7.96329	7.35566	9.25303	1.35313
3.60774	-2.86735	7.96329	7.35566	7.75379	1.30352
3.60774	-2.86735	8.7055	6.41353	7.65382	1.30021
3.60774	-2.86735	9.7996	5.39066	7.65382	1.30021
3.60774	-2.86735	10.6508	4.16703	7.95379	1.30621
3.60774	-2.86735	10.9755	2.81181	9.45368	1.3362
3.60774	-2.86735	10.9755	2.81181	10.9534	1.36619
3.60774	-2.86735	11.133	1.4709	12.4532	1.39618
2.32105	-3.07026	11.1571	-0.0223496	13.1031	1.40918
0.836451	-3.30438	10.6308	-1.41689	11.7533	1.38219
-0.646578	-3.54823	10.0293	-2.787	10.5035	1.35719
-0.992246	-3.6074	9.44598	-4.166	10.0036	1.3472
-1.48607	-3.69192	8.66093	-5.44433	9.40373	1.3352
-1.53545	-3.70037	7.78576	-6.65658	8.9038	1.3252
-1.83174	-3.95394	6.65062	-7.63704	8.3539	1.31421
-1.83174	-4.20556	5.60648	-8.71242	8.3539	1.31421
-1.88128	-4.36928	4.50088	-9.72433	8.3539	1.31421
-2.17641	-4.63489	3.20426	-10.4756	8.3539	1.31421
-3.56951	-4.81043	1.86951	-11.1576	8.3539	1.31421
-5.0671	-4.88764	0.398738	-11.3988	8.3539	1.31421
-6.56844	-4.87435	-0.948489	-11.311	8.3539	1.31421
-8.06686	-4.99039	-0.948489	-11.311	8.3539	1.31421
-9.01409	-4.92728	-0.948489	-11.311	8.3539	1.31421
-9.01409	-4.92728	-0.948489	-11.311	8.3539	1.31421
-9.01409	-4.92728	-0.948489	-11.311	8.3539	1.31421
-9.01409	-4.92728	-0.948489	-11.311	8.3539	1.31421
-9.01409	-4.92728	-1.11492	-11.5607	8.3539	1.31421
-9.01409	-4.92728	-2.0465	-12.7295	8.3539	1.31421
-9.01409	-4.92728	-3.24837	-13.4291	8.3539	1.31421
-9.56171	-5.36548	-4.72496	-13.6317	8.3539	1.31421
-10.1178	-5.79276	-6.16681	-13.2537	8.3539	1.31421
-9.47458	-5.40397	-7.35415	-12.3527	8.3539	1.31421
-10.5464	-6.05186	-8.10628	-11.066	8.3539	1.31421
-10.5464	-6.05186	-8.30872	-9.58933	8.3539	1.31421
-9.73178	-5.55943	-7.96428	-8.13492	8.3539	1.31421
-8.41784	-4.83195	-7.49894	-6.7088	8.3539	1.31421
-7.07445	-4.18046	-7.0336	-5.28267	8.3539	1.31421
-5.68158	-3.63062	-6.56828	-3.85658	8.3539	1.31421
-4.22618	-3.25683	-6.26427	-2.39493	8.3539	1.31421
-4.17888	-3.24042	-6.52449	-0.927299	8.3539	1.31421
-3.09738	-2.71499	-7.005	-0.0534811	8.3539	1.31421
-1.74545	-2.05818	-7.38311	0.345915	8.3539	1.31421
-0.393635	-1.40142	-8.48916	1.35216	8.3539	1.31421
0.147097	-1.13872	-8.57397	1.40504	8.3539	1.31421
0.147097	-1.13872	-8.87784	1.66518	8.3539	1.31421
0.147097	-1.13872	-9.40962	2.12045	8.3539	1.31421
0.242534	-1.16912	-9.40962	2.12045	8.3539	1.31421
1.67461	-1.62531	-9.40962	2.12045	8.3539	1.31421
3.00377	-2.30655	-10.1143	1.74478	8.3539	1.31421
3.4102	-2.67858	-11.1624	0.685155	8.3539	1.31421
3.48605	-2.9173	-11.7253	-0.695085	8.3539	1.31421
3.86579	-4.21531	-11.717	-2.1855	8.3539	1.31421
3.90016	-5.70824	-11.6313	-2.52467	8.3539	1.31421
3.47778	-7.14879	-11.6313	-2.52467	8.3539	1.31421
2.6426	-8.38687	-11.6313	-2.52467	8.3539	1.31421
1.40067	-9.21902	-11.6313	-2.52467	8.3539	1.31421
0.0534317	-9.88519	-11.0503	-3.63148	8.3539	1.31421
-0.490971	-10.1443	-10.3531	-4.95976	8.3539	1.31421
0.40809	-8.95228	-9.54069	-6.2136	7.15407	1.29022
1.13005	-7.63814	-8.50912	-7.30272	6.05421	1.26822
2.21839	-6.60719	-7.787	-8.06512	6.05421	1.26822
2.42346	-6.38763	-7.787	-8.06512	5.95422	1.26622
2.42346	-6.38763	-7.33992	-8.53715	4.45441	1.23623
2.32402	-6.10405	-6.31318	-9.63069	3.30459	1.21324
1.85579	-4.94241	-5.47178	-10.8714	2.45468	1.19624
1.85579	-4.94241	-4.3983	-11.9055	0.954839	1.16625
1.85579	-4.94241	-3.01079	-12.45	0.354922	1.15425
2.21744	-5.42264	-1.51764	-12.5873	-0.994917	1.12726
3.12155	-6.62318	-0.0340784	-12.4419	-2.49471	1.09727
3.12155	-6.62318	1.34769	-11.8603	-3.24465	1.08227
3.12155	-6.62318	2.66195	-11.143	-2.39473	1.09927
3.36948	-5.75829	3.93192	-10.3433	-1.89479	1.10927
4.2054	-4.52057	5.20078	-9.54427	-2.89467	1.08927
5.31375	-3.75748	6.47015	-8.74493	-3.09451	1.08528
4.46842	-3.84687	7.73991	-7.94535	-3.09451	1.08528
2.96551	-3.86605	8.9146	-7.0209	-3.09451	1.08528
1.46269	-3.88522	10.0667	-6.06692	-3.09451	1.08528
-0.0385154	-3.86109	11.3519	-5.29934	-3.09451	1.08528
-1.49781	-3.50611	12.2985	-4.14805	-3.09451	1.08528
-2.84178	-3.34894	12.7324	-2.72214	-3.49444	1.07728
-4.33925	-3.33523	12.6281	-1.38312	-4.99423	1.04729
-5.82282	-3.5656	12.6281	-1.38312	-6.49408	1.0173
-7.32565	-3.54943	11.8393	-0.166323	-7.99385	0.987307
-8.82068	-3.65296	11.1322	0.924601	-9.49364	0.957316
-10.2982	-3.92536	11.1322	0.924601	-10.9934	0.927325
-10.3944	-3.95321	10.2436	2.13296	-12.4931	0.897335
-10.3944	-3.95321	9.65998	3.50953	-12.8929	0.885413
-10.4156	-4.10194	9.1569	4.92207	-12.8929	0.885413
-10.4416	-4.7019	8.41999	6.22826	-12.8929	0.885413
-10.4416	-4.7019	7.67094	7.52799	-12.8929	0.885413
-10.4416	-4.7019	6.78862	8.73763	-12.8929	0.885413
-9.90402	-4.82056	6.48829	9.07269	-12.7622	-0.156474
-10.9056	-4.84207	6.23136	9.50152	-12.5755	-1.64495
-12.3939	-4.63856	5.46535	10.7915	-12.5568	-1.79371
-13.7311	-4.43423	4.54278	11.9638	-12.5568	-1.79371
-13.1864	-4.51747	3.29494	12.6856	-12.5568	-1.79371
-11.6876	-4.54806	3.29494	12.6856	-12.5568	-1.79371
-11.2872	-4.52997	3.29494	12.6856	-12.5568	-1.79371
-11.2872	-4.52997	3.29494	12.6856	-12.5568	-1.79371
-11.2872	-4.52997	2.39763	12.6156	-11.5105	-1.88238
-10.8909	-4.47005	1.0095	12.4498	-10.9624	-1.92883
-9.90025	-4.32025	1.0095	12.4498	-10.4642	-1.97104
-9.10762	-4.2004	-0.258817	12.1638	-10.4642	-1.97104
-8.61171	-4.01292	-0.697859	12.0648	-9.06917	-2.08926
-8.51316	-3.84115	-1.72221	11.8338	-8.521	-2.13572
-7.22393	-3.66815	-3.18501	11.502	-7.72101	-2.14052
-6.3728	-3.69666	-4.55274	10.8963	-6.22096	-2.14951
-6.07294	-3.67521	-5.86907	10.1785	-5.52089	-2.15371
-4.57767	-3.53402	-6.71327	9.55394	-6.12093	-2.15011
-3.09706	-3.27683	-7.19554	9.04649	-7.62103	-2.14112
-1.59647	-3.19905	-7.95345	8.24899	-9.12107	-2.13212
-1.44627	-3.19225	-8.36679	7.81406	-10.6212	-2.12312
-1.44627	-3.19225	-9.45977	6.7918	-12.1212	-2.11412
-1.44627	-3.19225	-10.6537	5.88697	-13.3712	-2.10662
-1.44627	-3.19225	-11.6885	4.80088	-13.3712	-2.10662
-1.33553	-4.54032	-12.4764	3.53571	-13.3712	-2.10662
-1.2173	-5.98834	-12.7202	2.0653	-13.3712	-2.10662
-1.11537	-7.23667	-12.6781	1.56715	-13.3712	-2.10662
-1.22072	-5.93842	-12.4932	0.0794946	-13.3712	-2.10662
-1.18759	-4.43912	-11.9907	-1.33266	-13.3712	-2.10662
-0.646068	-3.04727	-11.937	-1.47277	-11.9712	-2.11502
-0.939545	-3.25717	-11.937	-1.47277	-10.4711	-2.12402
-1.9035	-4.40386	-11.937	-1.47277	-9.22116	-2.13152
-2.71131	-5.67004	-11.937	-1.47277	-8.62106	-2.13512
-3.22983	-7.07828	-11.937	-1.47277	-7.12096	-2.14412
-3.48739	-8.55883	-11.937	-1.47277	-6.52092	-2.14772
-3.65331	-9.64793	-11.937	-1.47277	-6.27088	-2.14922
-3.65331	-9.64793	-11.937	-1.47277	-6.27088	-2.14922
-3.65331	-9.64793	-11.6329	-2.26658	-6.27088	-2.14922
-3.65331	-9.64793	-11.3646	-2.96699	-6.27088	-2.14922
-3.65331	-9.64793	-10.8279	-4.36784	-6.27088	-2.14922
-3.16003	-9.56007	-10.1881	-5.7208	-6.27088	-2.14922
-1.69837	-9.21574	-9.43882	-7.02046	-6.27088	-2.14922
-0.249108	-8.81764	-8.53528	-8.21456	-6.27088	-2.14922
1.15186	-8.43281	-7.49842	-9.2944	-6.27088	-2.14922
2.60114	-8.03471	-7.12701	-9.62925	-6.27088	-2.14922
2.98755	-7.92857	-6.05002	-10.6003	-6.27088	-2.14922
2.98755	-7.92857	-4.89329	-11.5509	-5.52084	-2.15371
2.98755	-7.92857	-3.49185	-12.0585	-4.72085	-2.15851
2.98755	-7.92857	-1.99482	-12.1419	-4.02079	-2.16271
2.98755	-7.92857	-0.498509	-12.1148	-2.52071	-2.17171
2.98755	-7.92857	0.683924	-11.9143	-2.17085	-2.17381
2.98755	-7.92857	0.758684	-11.848	-0.920695	-2.18131
2.98755	-7.92857	1.64335	-10.6483	-0.920695	-2.18131
2.98755	-7.92857	2.00152	-9.20155	-0.920695	-2.18131
3.07141	-6.7291	1.78059	-7.7272	-0.920695	-2.18131
3.17689	-5.22982	1.32714	-6.29754	-0.920695	-2.18131
3.45353	-3.75329	1.03136	-4.82691	-0.920695	-2.18131
3.50354	-3.50778	0.739416	-3.35549	-0.920695	-2.18131
3.50354	-3.50778	0.465568	-1.88112	-0.920695	-2.18131
3.50354	-3.50778	0.524522	-0.384549	-0.920695	-2.18131
3.50354	-3.50778	0.54878	1.11327	-0.920695	-2.18131
3.50354	-3.50778	0.535207	1.463	-0.520577	-2.18371
4.80154	-3.61959	0.535207	1.463	-0.17055	-2.18581
6.29871	-3.74856	0.535207	1.463	0.179469	-2.18791
7.79611	-3.87755	0.535207	1.463	0.9294	-2.19241
9.29349	-4.00653	0.535207	1.463	1.42943	-2.19541
10.0921	-4.07962	0.535207	1.463	1.97948	-2.1987
10.0921	-4.07962	0.535207	1.463	2.32952	-2.2008
10.0921	-4.07962	0.535207	1.463	2.32952	-2.2008
10.0921	-4.07962	0.535207	1.463	2.77945	-2.2035
10.0921	-4.07962	0.535207	1.463	2.77945	-2.2035
10.0921	-4.07962	0.535207	1.463	2.77945	-2.2035
10.0921	-4.07962	0.535207	1.463	2.32941	-2.2008
10.0781	-3.98034	0.864847	1.08691	1.92927	-2.1984
9.95806	-3.28949	1.16148	0.748483	1.57938	-2.1963
9.67036	-1.81435	1.16148	0.748483	1.37945	-2.19511
9.38264	-0.33916	1.16148	0.748483	1.37945	-2.19511
9.05921	1.12761	1.16148	0.748483	1.37945	-2.19511
8.63769	2.57019	1.16148	0.748483	1.37945	-2.19511
8.23019	3.24344	-1.95505	-0.421621	1.37945	-2.19511
8.01944	3.67636	-1.95505	-0.421621	1.37945	-2.19511
7.99135	3.67636	-1.95505	-0.421621	0.929417	-2.19241
7.99135	3.67636	-1.95505	-0.421621	0.629463	-2.19061
7.99135	3.67636	-1.95505	-0.421621	0.629463	-2.19061
7.99135	3.67636	-1.95505	-0.421621	0.629463	-2.19061
7.99135	3.67636	-1.95505	-0.421621	0.429461	-2.18941
7.99135	3.67636	-1.95505	-0.421621	0.67957	-2.19091
7.99135	3.67636	-1.95505	-0.421621	0.67957	-2.19091
7.05814	3.8241	-1.95505	-0.421621	0.67957	-2.19091
5.58452	4.1196	-1.95505	-0.421621	0.67957	-2.19091
4.09183	4.28764	-1.95505	-0.421621	0.67957	-2.19091
3.14397	4.40839	-1.95505	-0.421621	0.67957	-2.19091
3.14397	4.40839	-1.95505	-0.421621	0.67957	-2.19091
3.14397	4.40839	-0.92949	-0.632228	0.67957	-2.19091
3.14397	4.40839	-0.929561	-0.632221	0.67957	-2.19091
3.14397	4.40839	-2.42268	-0.488504	0.67957	-2.19091
3.14397	4.40839	-3.89522	-0.216947	0.67957	-2.19091
3.14397	4.40839	-5.35229	0.139545	0.67957	-2.19091
3.17801	5.00862	-6.80945	0.496061	0.67957	-2.19091
3.30425	6.50487	-7.47701	0.703769	0.67957	-2.19091
3.56544	7.98486	-7.47701	0.703769	0.929601	-2.19241
3.76225	9.47382	-7.47701	0.703769	2.42963	-2.20141
3.83908	9.92261	-7.47701	0.703769	3.57975	-2.2104
3.7094	8.5761	-7.47701	0.703769	3.57975	-2.2158
3.67579	8.22705	-7.47701	0.703769	3.57975	-2.2158
3.67579	8.22705	-7.47701	0.703769	4.45625	-1.9768
3.62459	8.67494	-7.47701	0.703769	4.45625	-1.9768
3.62459	8.67494	-7.47701	0.703769	4.45625	-1.9768
3.62459	8.67494	-7.47701	0.703769	5.30625	-1.97081
3.62459	8.67494	-7.3781	0.68897	6.80638	-1.96023
3.62459	8.67494	-5.89449	0.466988	7.35641	-1.95635
3.61666	9.57666	-4.41089	0.245007	7.35641	-1.95635
3.61666	9.57666	-2.9273	0.0230286	7.35641	-1.95635
3.61666	9.57666	-1.44369	-0.198955	7.35641	-1.95635
3.61666	9.57666	0.0399604	-0.420942	8.00642	-1.95176
3.61666	9.57666	1.22664	-0.598496	8.10647	-1.95106
3.61666	9.57666	1.22664	-0.598496	8.10647	-1.95106
3.61666	9.57666	1.22664	-0.598496	8.10647	-1.95106
2.61864	9.00071	1.22664	-0.598496	8.10647	-1.95106
1.31685	8.24946	1.22664	-0.598496	8.10647	-1.95106
0.449017	7.74863	1.22664	-0.598496	8.10647	-1.95106
1.34189	8.20323	1.22664	-0.598496	9.55649	-1.9598
2.76618	8.66227	9.83167	-6.88029	10.2565	-1.96402
4.25753	8.59201	9.83167	-6.88029	9.9575	-1.93867
5.60828	7.95525	9.83167	-6.88029	8.46287	-1.81199
4.8545	8.53656	9.83167	-6.88029	8.01432	-1.77397
3.66299	9.26508	9.65555	-6.97491	8.01432	-1.77397
2.77882	9.44239	8.26503	-7.53522	8.01432	-1.77397
1.28663	9.52579	8.03754	-7.63889	8.01432	-1.77397
1.83294	9.59723	8.41792	-7.24153	8.01432	-1.77397
3.32318	9.7921	8.69457	-6.95253	8.01432	-1.77397
4.81346	9.98698	3.95999	-0.564361	8.01432	-1.77397
5.31037	10.052	3.95999	-0.564361	8.01432	-1.77397
4.21754	9.90906	3.95999	-0.564361	8.01432	-1.77397
3.82012	9.85709	5.45435	-0.695101	8.01432	-1.77397
2.97555	9.74665	6.3012	-0.76919	8.01432	-1.77397
2.37946	9.6687	6.3012	-0.76919	9.50899	-1.90066
1.43563	9.54527	6.66099	-0.943237	11.0038	-2.02736
-0.0452082	9.29223	8.05758	-1.03854	12.4985	-2.15404
-1.49067	8.88913	9.55191	-1.00606	12.8966	-2.19172
-2.91411	8.4069	10.7176	-0.570245	12.8966	-2.19172
-3.34117	8.19792	10.7176	-0.570245	12.8966	-2.19172
-3.34117	8.19792	10.7176	-0.570245	12.8966	-2.19172
-3.45452	7.70232	10.7176	-0.570245	12.8966	-2.19172
-4.305	6.46311			12.8966	-2.19172
-4.58849	6.05005			12.8966	-2.19172
-4.35214	7.27801			12.8966	-2.19172
-4.13882	7.42664			12.8765	-3.24157
-4.09905	7.27647			12.8477	-4.74144
-4.0372	5.77484			12.8314	-5.5913
-4.05436	4.27241			12.8314	-5.5913
-4.1101	3.4736			12.8314	-5.5913
-4.23914	3.32043			12.8314	-5.5913
-5.34886	2.30807			12.8314	-5.5913
-6.47884	1.31723			12.8314	-5.5913
-7.00621	0.854801			12.2814	-5.58069
-7.00621	0.854801			11.9814	-5.57491
-6.63075	1.50572			11.5815	-5.5672
-5.8798	2.80763			11.5815	-5.5672
-5.32473	3.87227			12.8294	-5.49316
-5.73592	2.85021			13.7778	-5.40431
-6.40512	1.50483			13.8278	-5.34211
-6.90945	0.0890795			13.8278	-5.34211
-7.43393	-1.31865			13.8278	-5.34211
-8.04441	-2.69202			13.8278	-5.34211
-8.22391	-3.10552			13.8278	-5.34211
-8.22391	-3.10552			13.8278	-5.34211
-8.22391	-3.10552			13.8278	-5.34211
-8.22391	-3.10552			13.8278	-5.34211
-8.22391	-3.10552			13.8278	-5.34211
-8.22391	-3.10552			13.8278	-5.34211
-8.22391	-3.10552			13.8278	-5.34211
-8.22391	-3.10552			13.2289	-5.37765
-8.22391	-3.10552			13.2289	-5.37765
-8.26367	-1.75424			13.2289	-5.37765
-8.33412	-0.252934			13.2289	-5.37765
-8.49315	1.23767			13.2289	-5.37765
-8.5085	1.50818			12.6798	-5.41023
-7.58449	0.323502			12.5301	-5.41911
-6.37397	-0.550843			11.0326	-5.50796
-4.92017	-0.894285			10.3338	-5.54943
-3.82822	-0.774667			9.13564	-5.62052
-4.82915	-1.43457			8.58675	-5.65309
-6.05499	-2.29866			8.58675	-5.65309
-7.44541	-2.68791			8.93616	-5.63236
-7.44541	-2.68791			10.4336	-5.54351
-7.44541	-2.68791			11.9311	-5.45465
-8.48668	-1.67488			13.4285	-5.36581
-9.52137	-0.587423			13.8278	-5.27695
-10.1624	0.763471			13.8278	-5.26806
-10.6254	2.19292			13.5782	-5.28288
-10.7324	3.03613			12.0808	-5.37172
-10.7324	3.03613			10.5834	-5.46058
-10.1065	3.61182			10.0842	-5.49019
-8.93165	4.54912			8.98599	-5.55536
-7.6418	5.31698			8.58675	-5.57905
-6.41358	6.17703			8.58675	-5.57905
-5.23857	7.11439			8.58675	-5.57905
-4.47912	7.59715			8.58675	-5.57905
-4.47912	7.59715			8.58675	-5.57905
-4.43295	7.59715			8.58675	-5.57905
-4.43295	7.59148			8.58675	-5.57905
-3.12107	7.25451			8.58675	-5.57905
-1.68257	6.82027			8.37877	-6.29961
-0.346254	6.13452			8.37877	-6.29961
0.933048	5.44594			8.37877	-6.29961
2.31058	4.86011			8.37877	-6.29961
2.35948	4.84926			8.37877	-6.29961
2.57561	4.97564			8.37877	-6.29961
3.65939	6.00301			8.37877	-6.29961
3.90327	6.65436			7.35316	-6.52499
4.24363	8.11822			7.35316	-6.52499
4.63521	9.40927			7.35316	-6.52499
4.63521	9.40927			6.55314	-6.52002
4.63521	9.40927			5.55306	-6.5138
4.63521	9.40927			4.40298	-6.50664
4.63521	9.40927			2.90291	-6.49731
4.78198	9.27357			1.40288	-6.48798
5.66062	8.05441			-0.0472184	-6.47896
6.53136	6.82936			-0.0472184	-6.47896
7.36928	5.58258			1.45305	-6.48829
8.13738	4.60136			1.40318	-6.48798
8.73219	3.78446			0.553191	-6.4827
9.43094	2.45265			0.553191	-6.4827
9.96237	1.05041			0.553191	-6.4827
10.3091	-0.411868			0.553191	-6.4827
10.3895	-1.90938			0.553191	-6.4827
10.1143	-3.37902			0.0531382	-6.47959
10.1143	-3.37902			-1.44699	-6.47026
10.1143	-3.37902			-1.69697	-6.4687
10.1143	-3.37902			-1.69697	-6.4687
8.8073	-3.72772			-2.64707	-6.46279
7.3834	-4.20335			-4.14755	-6.45346
5.9129	-4.49458			-5.64721	-6.44413
5.47497	-4.7286			-7.14747	-6.4348
4.44003	-5.80488			-8.64736	-6.42547
3.84765	-7.18123			-10.0974	-6.41645
3.20173	-8.16972			-10.8973	-6.41148
2.18528	-9.26892			-10.8973	-6.41148
0.953147	-10.1155			-10.8973	-6.41148
-0.457744	-10.6176			-10.8973	-6.41148
-1.89024	-10.8398			-10.8973	-6.41148
-3.02591	-10.6727			-10.9852	-7.30728
-3.02591	-10.6727			-11.0935	-8.45214
-3.62796	-9.69462			-11.0935	-8.45214
-4.19633	-8.30679			-11.0935	-8.45214
-4.37417	-6.82387			-11.0935	-8.45214
-4.28432	-6.12852			-11.0935	-8.45214
-4.51934	-5.63065			-11.0935	-8.45214
-4.8218	-5.23852			-9.80567	-8.6296
-6.15509	-4.56563			-9.60579	-8.63604
-7.6451	-4.40416			-8.10648	-8.68435
-7.6451	-4.35619			-7.75655	-8.69563
-8.24251	-4.53616			-7.75655	-8.69563
-9.70821	-4.25219			-7.75655	-8.69563
-11.0749	-3.6295			-7.75655	-8.69563
-10.8473	-3.97351			-7.75655	-8.69563
-10.6114	-4.19254			-7.75655	-8.69563
-10.7816	-2.70155			-7.75655	-8.69563
-10.9512	-1.21009			-7.75655	-8.69563
-11.2219	0.217252			-7.75655	-8.69563
-11.1556	1.71282			-7.75655	-8.69563
-11.0343	3.20776			-7.75655	-8.69563
-11.007	3.70852			-7.75655	-8.69563
-11.007	3.70852			-7.75655	-8.69563
-10.6941	4.60567			-7.75655	-8.69563
-10.2016	6.01788			-6.85692	-8.72462
-9.21767	7.14096			-5.35756	-8.77293
-8.0408	8.0757			-3.85778	-8.82126
-6.71714	8.78279			-3.45846	-8.83413
-5.36391	9.43793			-2.80847	-8.82103
-3.95167	9.9364			-1.30862	-8.79081
-2.49698	10.3142			-0.608747	-8.7767
-1.04081	10.6857			-0.608747	-8.7767
0.452551	10.6832			-0.608747	-8.7767
0.121325	10.9242			-0.608747	-8.7767
-0.931143	11.9833			-0.608747	-8.7767
-1.49725	13.3653			-0.608747	-8.7767
-1.56562	14.2124			-0.608747	-8.7767
-2.04514	13.1694			-0.608747	-8.7767
-2.99742	12.0079			-0.608747	-8.7767
-3.91886	10.8207			-0.608747	-8.7767
-4.8331	9.62783			-0.608747	-8.7767
-5.74739	8.4349			-0.608747	-8.7767
-6.52826	7.15221			-0.608747	-8.7767
-7.44822	5.96836			-0.608747	-8.7767
-8.43884	4.83809			-0.608747	-8.7767
-9.42949	3.70779			0.0911345	-8.7626
-10.3798	2.54599			0.541053	-8.75353
-11.0466	1.19987			1.09103	-8.74245
-11.6925	-0.15723			1.29104	-8.73842
-12.3348	-1.51592			2.79077	-8.7082
-12.6338	-2.97881			3.74081	-8.69108
-12.6847	-4.32944			4.49066	-8.68805
-12.6847	-4.32944			5.99051	-8.65783
-12.6847	-4.32944			7.49026	-8.62761
-12.6847	-4.32944			8.99001	-8.59739
-13.7662	-4.11722			9.08991	-8.59537
-14.258	-4.00251			9.08991	-8.59537
-14.258	-4.00251			9.08991	-8.59537
-14.258	-4.00251			9.08991	-8.59537
-14.258	-4.00251			9.11764	-9.19485
-14.258	-4.00251			9.15923	-10.0939
-14.258	-4.00251			9.15923	-10.0939
-14.258	-4.00251			9.15923	-10.0939
-14.258	-4.00251			8.36659	-10.8566
-14.258	-4.00251			8.36659	-10.8566
-14.258	-4.00251			8.36659	-10.8566
-14.258	-4.00251			8.36659	-10.8566
-14.258	-4.00251			8.36659	-10.8566
-14.258	-4.00251			7.56621	-10.8411
-14.258	-4.00251			6.51641	-10.8209
-14.258	-4.00251			5.01651	-10.7919
-14.258	-4.00251			3.51681	-10.7629
-14.258	-4.00251			2.01701	-10.7339
-14.258	-4.00251			0.517186	-10.7049
-14.258	-4.00251			-0.232723	-10.6904
-14.258	-4.00251			-0.382692	-10.6875
-14.258	-4.00251			-1.88254	-10.6585
-14.258	-4.00251			-3.1323	-10.6295
-14.258	-4.00251			-3.18209	-10.6005
-14.258	-4.00251			-3.23201	-10.5715
-14.258	-4.00251			-3.33206	-10.5425
-14.258	-4.00251			-3.48207	-10.5135
-14.258	-4.00251			-4.58174	-10.4845
-14.258	-4.00251			-5.63159	-10.4642
-14.258	-4.00251			-5.63159	-10.4642
-14.3078	-3.95222			-5.63159	-10.4642
-14.3078	-3.86169			-5.63159	-10.4642
-14.3078	-3.86169			-5.82576	-11.1368
-14.3078	-3.86169			-6.12896	-12.1942
-14.3078	-3.86169			-6.12896	-12.1942
-14.3078	-3.86169			-6.12896	-12.1942
-14.3078	-3.86169			-6.12896	-12.1942
-14.3078	-3.84682			-6.12896	-12.1942
-14.3078	-3.84682			-6.12896	-12.1942
-14.3078	-3.84682			-5.78433	-12.2556
-13.334	-2.78061			-5.2429	-12.352
-13.2101	-2.56284			-5.04359	-12.3689
-13.2101	-2.56284			-3.54884	-12.4957
-14.0522	-2.67765			-2.05391	-12.6224
-14.5524	-2.62195			-0.559361	-12.7492
-14.5888	-2.58757			0.935342	-12.8759
-14.757	-1.36466			2.08126	-12.9731
-14.8456	0.0922893			2.08126	-12.9731
-14.8456	1.58187			2.08126	-12.9731
-14.8456	1.92882			2.08126	-12.9731
-14.8456	1.92882			2.08126	-12.9731
-14.1144	1.248			2.08126	-12.9731
-13.0494	0.201101			2.08126	-12.9731
-12.9178	0.149175			2.08126	-12.9731
-12.9491	1.64224			2.08126	-12.9731
-12.7289	2.82203			2.08126	-12.9731
-12.7027	1.37129			2.08126	-12.9731
-13.0136	-0.0978627			2.08126	-12.9731
-13.5199	-1.51284			2.08126	-12.9731
-13.6672	-2.70083			2.08126	-12.9731
-13.824	-2.27832			2.08126	-12.9731
-13.824	-2.27832			2.08126	-12.9731
-13.824	-2.27832			2.08126	-12.9731
-14.5208	-2.19876			2.08126	-12.9731
-14.6701	-2.10783			2.08126	-12.9731
-14.6701	-2.10783			2.08126	-12.9731
-13.3929	-2.35993			2.08126	-12.9731
-11.8977	-2.50348			2.08126	-12.9731
-10.4733	-2.78287			2.08126	-12.9731
-10.4733	-2.78287			2.08126	-12.9731
-9.49512	-3.00012			2.08126	-12.9731
-8.05422	-3.16318			2.08126	-12.9731
-6.55409	-3.25505			2.08126	-12.9731
-5.05402	-3.34692			2.08126	-12.9731
-4.25394	-3.39591			2.08126	-12.9731
-3.45376	-3.44492			2.08126	-12.9731
-3.45376	-3.44492			2.08126	-12.9731
-3.45376	-3.44492			2.08126	-12.9731
-3.45376	-3.44492			2.08126	-12.9731
-3.45376	-3.44492			2.08126	-12.9731
-3.45376	-3.44492			2.08126	-12.9731
-3.45376	-3.44492			2.08126	-12.9731
-4.01205	-4.15306			2.08126	-12.9731
-4.94254	-5.33328			2.08126	-12.9731
-5.59378	-6.15932			2.08126	-12.9731
-5.71981	-6.64372			2.08126	-12.9731
-5.74509	-6.24032			2.08126	-12.9731
-5.29366	-4.81665			2.08126	-12.9731
-4.33096	-3.67502			2.08126	-12.9731
-3.19508	-2.77159			2.08126	-12.9731
-2.37362	-1.52463			2.08126	-12.9731
-2.18106	-0.903328			2.08126	-12.9731
-2.18106	-0.903328			2.08126	-12.9731
-2.19788	-2.35607			2.08126	-12.9731
-2.15288	-3.85793			2.08126	-12.9731
-2.22804	-5.35896			2.08126	-12.9731
-2.20862	-6.86175			2.08126	-12.9731
-2.44741	-8.33897			2.08126	-12.9731
-2.83492	-9.79108			2.08126	-12.9731
-2.88681	-10.0361			2.08126	-12.9731
-2.88681	-10.0361			2.08126	-12.9731
-2.88681	-10.0361			2.08126	-12.9731
-2.88681	-10.0361			2.08126	-12.9731
-2.88681	-10.0361			2.08126	-12.9731
-2.88681	-10.0361			2.08126	-12.9731
-2.45032	-9.923			2.08126	-12.9731
-1.01281	-9.48757			2.08126	-12.9731
0.361287	-9.0157			2.08126	-12.9731
1.81932	-8.65158			2.08126	-12.9731
3.25331	-8.20553			2.08126	-12.9731
3.30073	-8.1075			2.08126	-12.9731
3.30073	-7.82978			2.08126	-12.9731
3.4901	-7.58476			2.08126	-12.9731
3.4901	-7.58476			2.08126	-12.9731
3.4901	-7.58476			2.08126	-12.9731
3.4901	-7.58476			2.08126	-12.9731
3.4901	-7.58476			2.08126	-12.9731
3.4901	-7.58476			2.08126	-12.9731
3.07868	-6.29622			2.08126	-12.9731
3.06574	-6.29772			2.08126	-12.9731
2.83296	-7.77274			2.08126	-12.9731
2.05231	-9.04594			2.08126	-12.9731
2.66919	-8.38819			2.08126	-12.9731
3.36215	-7.53445			2.08126	-12.9731
3.65751	-6.6824			2.08126	-12.9731
3.95209	-5.26383			2.08126	-12.9731
4.15728	-3.77498			2.08126	-12.9731
4.22568	-3.27868			2.08126	-12.9731
4.22568	-3.27868			1.41318	-11.8
4.22568	-3.27868			0.665195	-10.4999
4.22568	-3.27868			-0.219966	-9.28884
4.22568	-3.27868			-1.14906	-8.11296
4.47614	-3.28419			-2.16085	-7.00544
5.97683	-3.35069			-2.4643	-6.67327
7.47384	-3.50194			-1.65488	-7.55927
8.96923	-3.65302			-1.65488	-7.55927
10.1157	-3.79906			-1.65488	-7.55927
10.1157	-3.79906			-1.65488	-7.55927
10.1157	-3.79906			-1.65488	-7.55927
10.1157	-3.79906			-1.72232	-7.48545
10.1157	-3.79906			-2.73405	-6.378
10.1157	-3.79906			-3.74584	-5.27047
10.1157	-3.79906			-4.75775	-4.16282
10.0654	-3.35109			-5.76948	-3.05537
9.82772	-1.86874			-6.78125	-1.94786
9.50456	-0.400908			-7.79296	-0.840436
9.15345	1.05958			-8.88397	0.187151
8.67837	2.48544			-10.006	1.18281
8.25083	3.57858			-11.128	2.17849
8.25083	3.57858			-12.25	3.17415
8.25083	3.57858			-13.2598	4.07023
8.25083	3.57858			-13.2598	4.07023
7.63213	3.65692			-13.2598	4.07023
6.19105	4.07879			-13.2598	4.07023
4.72213	4.39663			-13.2598	4.07023
3.54702	4.6509			-13.2598	4.07023
3.54702	4.6509			-13.2598	4.07023
3.54702	4.6509			-13.2598	4.07023
3.54702	4.6509			-13.2598	4.07023
3.54702	4.6509			-13.2598	4.07023
3.62391	5.79961			-13.2598	4.07023
3.82247	7.23881			-13.2598	4.07023
3.90104	8.73948			-13.2598	4.07023
3.9426	9.69024			-13.2598	4.07023
3.9426	9.69024			-13.2598	4.07023
3.9426	9.69024			-13.0117	4.03934
3.9426	9.69024			-11.5231	3.85409
3.9426	9.69024			-11.3743	3.67501
[truncated: 1,870 more rows]

## Sheet: Fig 2b
pid	sess1_pre	sess1_post	sess2_pre	sess2_post
101	6.92147	3.29356	3.59412	3.47322
102	7.44558	8.22287	7.41356	7.11055
103	10.1962	8.78603	9.78863	10.6054
104	8.24157	9.23279	9.47068	5.47909
105	9.99245	9.15656	9.00638	7.12461
106	10.0301	9.29186	10.1243	9.01273
107	8.37582	13.8295	6.50627	7.77478
108	6.85814	8.01963	6.68115	7.26388
109	10.0996	8.59721	9.00131	11.4699
110	33.6762	42.5801	37.6086	33.1453
111	6.39799	9.66399	8.60005	9.71222
112	11.4763	9.79322	8.18743	8.96924
113	10.2571	11.6764	15.31	14.9235
114	15.3217	11.1698	10.9024	12.1952
115	6.48766	6.80327	5.5206	7.38063
116	9.5421	10.9367	9.51432	8.55648
117	13.1833	10.1723	9.51722	11.2703
118	6.1622	7.65806	7.05763	7.15886
119	8.4035	6.56425	7.02882	6.71397
120	9.78767	10.5277	11.8033	11.8263
122	5.83236	5.79711	6.25808	6.05128
123	10.4862	6.64287	6.84436	5.5423
124	10.4148	17.7188	10.7305	9.38224
125	5.22123	5.17358	5.51452	5.28822
126	6.37615	6.51755	7.55819	10.8738
127	6.60187	5.29376	4.34778	3.73556
128	13.9857	12.9763	13.0193	14.0645
129	6.44537	5.40033	6.54646	7.34008
130	3.29626	4.31756	4.41443	4.85197
131	10.971	12.9522	13.1693	12.9705
132	7.07308	6.51711	4.90946	4.68716
133	12.823	10.8644	11.6032	12.8239
134	8.87339	8.45681	7.55063	7.64962
135	7.35673	6.6613	7.22035	6.42606
139	5.29303	6.2282	5.9229	6.69073
140	9.41799	7.28788	4.9255	5.77945
141	9.8187	10.6653	9.83932	10.8044
142	3.85829	6.55694	3.7613	6.05841
143	6.94945	8.87504	11.1922	7.75955
144	11.0582	11.8049	13.606	11.9144
145	11.6785	9.48727	8.1269	8.90635
146	11.2634	10.0439	7.64733	6.94564
147	3.53123	3.49862	4.11341	4.09212
148	11.2581	11.2705	11.4492	12.3747
149	6.67426	6.98397	6.77945	6.55144
150	3.88152	3.17286	2.87564	3.43327
151	5.71892	10.7718	12.6851	12.1043
152	8.5848	10.8898	8.75469	8.63433

## Sheet: Fig 2c
pid	1	2	3	4	5	6	7	8	9	10	11	12	13	14	15	16	17	18	19	20	21	22	23	24	25	26	27	28	29	30	31	32	33	34	35	36	37	38	39	40	41	42	43	44	45	46	47	48	49
101	0	0	1	0	1	1	1	0	1	1	0	1	1	1	1	1	1	1	0	0	1	1	1	1	1	1	1	1	1	1	1	1	1	1	0	1	1	1	1	1	1	1	1	1	1	1	1	1	1
102	0	1	1	0	1	1	1	1	1	1	1	0	1	1	1	0	1	1	1	1	1	0	1	1	1	1	1	1	1	1	1	1	1	1	0	1	1	1	1	0	1	1	0	0	1	1	1	1	1
103	1	0	1	1	1	0	1	1	1	0	1	0	0	1	1	1	0	0	1	1	1	1	1	1	1	1	1	1	1	1	0	0	1	1	0	1	1	0	1	0	1	1	1	1	1	1	1	1	1
104	0	0	1	1	0	1	1	1	1	1	1	1	1	1	1	1	0	1	1	1	1	0	1	1	1	1	0	1	1	1	1	1	1	1	1	1	1	1	1	1	0	1	1	1	1	1	1	1	1
105	1	1	1	0	0	1	1	1	1	0	1	1	1	0	0	0	1	1	1	1	1	1	1	1	1	1	1	1	1	1	0	1	1	1	1	1	1	1	1	1	0	1	1	1	1	1	1	1	1
106	0	0	1	0	1	0	1	0	1	1	0	1	0	1	1	1	1	0	1	0	1	1	1	1	1	1	1	1	1	1	1	1	1	1	1	1	1	1	1	1	1	1	0	1	1	1	1	1	1
107	1	0	0	1	1	1	1	0	1	1	0	0	0	0	1	1	1	0	0	0	0	1	1	1	1	1	1	1	0	1	1	0	1	0	0	0	1	1	0	1	1	1	1	0	1	0	0	1	1
108	1	0	0	0	0	0	0	1	1	1	1	1	1	0	0	1	1	0	0	1	0	1	1	1	1	1	1	1	1	1	1	1	1	1	1	1	1	0	1	1	1	1	1	1	1	0	1	1	0
109	1	0	0	1	1	0	1	0	0	1	1	1	1	1	1	0	1	1	1	1	1	0	0	1	1	1	1	1	1	1	1	1	1	0	1	1	1	1	1	1	1	1	1	1	1	1	1	1	1
110	1	1	1	1	0	1	0	0	1	1	1	1	0	1	0	1	1	1	1	1	0	1	1	1	1	1	1	0	1	1	1	1	1	1	0	0	0	0	1	1	1	0	1	0	1	1	0	0	1
111	0	1	0	1	1	1	1	1	1	1	1	1	1	0	1	1	0	1	1	0	1	0	0	1	0	1	0	1	0	0	0	0	1	1	0	0	1	0	0	0	0	0	1	1	0	0	0	0	1
112	1	1	1	1	0	1	1	1	1	0	1	0	0	1	1	1	0	0	1	0	1	1	0	0	1	1	0	1	1	0	1	1	1	1	0	1	1	1	1	1	1	1	1	1	1	1	1	1	0
113	1	0	1	0	1	0	0	1	1	1	1	1	0	1	1	1	1	1	1	1	1	0	1	1	1	1	1	1	1	1	0	0	0	0	1	0	1	1	0	1	1	1	1	1	1	1	1	1	1
114	0	1	1	0	1	1	1	1	1	1	1	0	0	0	1	0	1	0	0	1	1	1	1	0	1	0	1	1	1	1	1	0	0	0	1	0	1	1	1	0	1	0	0	1	1	0	0	0	0
115	0	0	1	1	1	1	1	1	1	1	1	1	1	0	1	1	1	0	1	0	1	1	1	0	1	1	1	1	1	1	1	1	0	1	1	1	1	1	1	1	1	1	1	1	1	1	1	1	1
116	1	0	0	1	1	1	0	0	1	0	1	0	1	0	1	1	0	1	0	1	1	1	0	1	0	1	0	1	1	0	0	0	1	0	1	0	1	0	0	0	1	0	0	1	1	0	0	1	1
117	0	0	1	0	0	1	0	1	0	1	1	1	1	0	0	0	0	1	0	1	0	0	1	0	1	0	0	0	0	1	0	1	0	1	0	1	1	0	0	1	0	0	0	1	1	1	1	1	1
118	1	1	1	1	0	1	0	1	1	1	1	0	1	1	1	1	1	0	1	0	1	0	0	1	1	1	1	1	1	1	1	1	1	1	1	1	1	0	0	1	1	1	1	0	1	0	1	1	0
119	1	1	1	1	1	0	1	1	1	0	1	1	1	0	1	0	1	1	0	0	1	1	1	0	1	1	0	1	1	1	1	1	1	1	1	0	1	1	1	1	1	1	1	1	1	1	1	1	1
120	0	1	1	1	1	0	1	1	1	0	1	1	0	1	0	0	1	0	0	0	1	1	0	1	1	1	1	0	0	1	1	1	1	1	1	0	0	1	1	0	1	1	1	0	1	1	0	1	1
122	1	1	0	0	0	0	0	1	1	1	1	1	0	1	0	1	1	0	1	1	1	1	1	1	1	1	0	1	1	1	1	1	0	1	0	1	1	0	1	1	0	1	1	1	1	0	1	1	0
123	0	1	0	1	1	1	1	0	1	1	1	1	1	1	1	1	1	1	1	0	1	0	1	1	0	0	1	1	1	1	0	1	1	0	1	0	1	1	1	1	1	1	1	1	1	1	0	1	1
124	1	0	1	1	1	1	1	0	1	0	0	0	1	1	1	1	1	1	1	0	1	1	1	1	1	0	1	0	1	1	0	1	1	1	1	1	0	1	1	0	1	1	1	1	1	1	1	1	1
125	1	1	0	1	1	0	0	1	0	0	0	1	1	0	1	0	1	0	0	1	1	0	1	0	0	0	1	1	1	1	1	1	1	0	1	1	1	1	1	1	1	1	1	1	0	1	1	1	1
126	1	1	1	0	1	0	0	0	0	0	1	0	0	1	1	1	1	1	0	0	1	1	0	1	0	0	1	0	1	1	0	0	0	1	0	1	0	1	0	0	1	1	1	0	1	0	0	1	1
127	0	0	0	0	1	0	0	1	1	1	1	1	0	1	1	1	1	0	0	0	1	0	1	1	1	0	1	1	1	0	0	0	1	0	0	1	0	0	0	1	1	1	1	1	0	1	1	0	1
128	0	0	1	1	1	1	0	0	0	0	1	1	1	1	1	1	0	1	0	1	1	0	1	1	1	0	0	1	1	1	1	0	1	0	1	0	1	1	0	0	1	1	0	0	1	1	0	1	0
129	0	1	1	1	0	1	1	1	1	0	0	1	1	1	1	1	1	1	1	1	1	1	0	1	1	1	1	1	1	1	1	1	1	1	1	1	1	0	1	0	1	1	1	1	1	1	1	1	1
130	1	1	1	1	0	0	1	0	1	1	1	0	1	0	1	0	0	0	1	0	0	0	1	0	1	1	1	0	1	1	1	1	0	1	0	0	1	1	1	1	0	0	1	1	1	1	0	1	1
131	1	1	0	0	1	1	1	1	0	1	0	0	1	1	1	0	0	1	1	1	1	1	1	1	1	0	1	1	0	1	1	0	1	1	1	1	0	1	0	1	0	1	0	1	1	1	1	1	1
132	1	1	0	0	0	1	1	1	0	0	1	1	1	1	0	1	1	1	0	1	1	1	0	1	0	0	1	1	1	1	1	1	1	1	1	0	1	1	1	1	1	1	1	1	1	1	1	1	1
133	1	1	1	1	0	1	1	1	1	1	1	1	1	1	1	1	1	1	1	1	1	0	1	1	1	1	1	1	1	1	0	1	1	1	1	1	1	1	1	0	1	1	1	1	1	0	1	0	1
134	0	0	0	0	1	0	0	1	1	1	1	0	0	0	1	0	1	1	1	0	1	1	1	1	0	1	0	0	0	0	1	0	1	0	0	1	1	0	1	1	1	1	1	1	0	0	1	0	1
135	1	1	0	1	1	1	0	1	0	1	0	0	0	1	1	1	1	1	0	0	0	1	1	1	1	1	1	1	0	1	0	1	0	1	1	0	1	1	0	1	1	1	1	0	1	0	1	1	1
139	0	0	1	1	1	0	1	1	1	1	0	1	1	1	1	1	1	0	0	1	1	1	1	1	1	0	1	1	1	1	1	0	1	1	0	0	0	1	1	0	1	0	1	1	1	1	1	1	1
140	1	1	0	1	1	1	0	1	1	1	0	1	1	0	1	1	0	1	1	1	1	1	1	0	1	1	1	1	1	1	1	1	1	1	1	1	1	1	0	1	1	1	1	1	1	1	1	1	1
141	1	1	1	0	1	0	0	0	0	1	0	0	0	0	0	1	1	1	0	1	0	1	0	0	0	1	0	1	1	0	0	1	0	0	1	1	0	1	0	1	0	0	0	1	0	0	1	1	1
142	1	0	1	1	1	1	1	1	1	1	0	0	0	1	1	1	1	0	0	1	1	0	1	1	0	1	1	1	1	0	0	1	0	0	1	1	0	1	1	0	1	1	0	1	1	0	0	0	1
143	1	0	0	0	1	1	1	0	1	1	1	1	1	0	0	1	1	0	1	1	0	1	0	0	1	1	0	1	1	1	1	1	0	0	1	1	0	1	1	1	1	1	1	1	0	1	0	1	1
144	1	0	1	0	1	1	1	0	1	1	1	1	1	1	1	1	1	1	0	1	1	1	1	1	1	1	1	1	1	1	1	1	1	1	1	1	1	1	1	1	1	1	1	1	1	1	1	1	1
145	1	0	0	1	0	0	0	1	1	1	1	1	0	1	0	1	1	0	1	0	0	1	0	1	1	1	1	1	0	1	0	1	1	0	1	0	1	1	1	0	1	1	1	1	1	1	1	0	1
146	1	1	0	1	1	1	1	0	0	1	1	1	1	1	1	1	0	1	1	1	1	1	0	1	1	1	1	1	1	0	1	0	1	1	1	0	1	1	1	0	1	0	0	1	1	1	1	1	1
147	0	1	1	1	1	1	1	1	1	1	0	0	1	1	0	1	1	0	1	1	1	1	1	1	1	1	1	1	0	1	1	0	1	1	0	0	1	1	1	1	1	1	1	1	1	1	1	1	1
148	1	1	0	1	1	1	1	1	1	1	0	1	1	1	1	1	1	1	1	1	1	1	1	1	0	1	0	1	1	1	1	0	1	0	1	1	1	1	1	1	1	1	0	1	1	0	1	1	1
149	0	0	0	0	1	1	1	1	0	0	0	0	0	1	1	0	0	0	0	0	1	1	1	0	1	1	1	0	1	1	1	1	0	1	1	1	1	1	1	0	1	1	1	1	1	0	0	1	1
150	0	0	1	0	0	1	1	1	1	1	1	1	1	1	1	0	1	0	1	1	1	1	1	1	1	1	0	1	1	1	0	1	1	1	1	1	1	0	1	1	1	1	1	1	1	1	1	1	1
151	1	1	0	1	0	0	0	1	1	0	0	0	1	1	0	0	0	1	1	1	1	0	0	1	0	0	1	1	0	0	0	1	1	1	1	0	1	0	0	0	1	1	0	1	0	1	1	0	1
152	1	0	1	1	0	0	0	0	1	1	1	1	0	1	1	1	1	1	1	1	1	1	1	1	0	1	1	1	1	1	1	1	1	0	1	0	1	1	1	0	0	1	1	1	1	1	1	1	1
[truncated: 51 more columns]

## Sheet: Fig 2d
	map1	map1	map1	map1	map1	map1	map1	map1	map1	map1	map2	map2	map2	map2	map2	map2	map2	map2	map2	map2
pid	90	70	50	30	10	-10	-30	-50	-70	-90	90	70	50	30	10	-10	-30	-50	-70	-90
101	1	1	1	1	0.5	0.3	NaN	0	NaN	NaN	NaN	NaN	1	1	0.909091	0.428571	0.25	0	0	0
102	NaN	1	1	1	0.8	0.4	0	0	0	0	1	1	0.666667	1	0.6	0.25	0.166667	0	NaN	NaN
103	NaN	NaN	0.8	0.666667	0.75	0.222222	0.2	0	0.5	0	1	1	1	1	0.5	0	0	0.1	NaN	NaN
104	1	1	1	1	0.857143	0	0.142857	0	NaN	NaN	NaN	NaN	0.875	1	0.666667	0.1	0.125	0	0	0
105	1	1	1	1	0.8	0.3	1	0	NaN	NaN	NaN	NaN	0.875	0.75	0.833333	0.375	0.125	0	0	0
106	NaN	NaN	1	1	0.875	0.3	0	0	0.333333	0.2	1	0.5	0.833333	0.888889	0.714286	0.384615	0	0	NaN	NaN
107	NaN	NaN	0.833333	0.5	0.6	0.333333	0.25	0.25	0	0	1	NaN	0.8	1	0.181818	0.363636	0.4	0	NaN	NaN
108	1	0.6	1	0.888889	0.666667	0.444444	0	0	NaN	NaN	NaN	NaN	1	NaN	0.8	0.7	0.333333	0.333333	1	0
109	1	1	NaN	1	0.666667	0.1	0.666667	0	NaN	NaN	NaN	NaN	1	0.75	0.666667	0.4	0.1	NaN	0	0
110	NaN	NaN	1	NaN	0.4	0.6	0.3	0	1	0	0.75	0.75	0.5	0.571429	0.7	0.272727	1	0.375	NaN	NaN
111	NaN	NaN	0.444444	0.75	0.363636	0.666667	0.4	NaN	0	0.125	0.5	0.333333	0.666667	0.6	0.4	0.5	NaN	0.4	NaN	NaN
112	1	1	1	0.375	0.454545	0.111111	0.142857	0	NaN	NaN	NaN	NaN	1	1	0.5	0.4	0.2	0.2	0	0
113	1	1	1	1	0.333333	0.222222	0	0.1	NaN	NaN	NaN	NaN	0.777778	0	0.8	0.5	0	0.333333	0	0.25
114	NaN	NaN	0.625	1	0.6	0.7	0.7	0	0.5	0.25	0.75	0.75	1	0.5	0.25	0.428571	0.6	0.2	NaN	NaN
115	NaN	NaN	1	0.75	0.6	0.1	0.2	0	0	0.2	1	1	1	1	0.6	0.111111	0	0	NaN	NaN
116	0.2	0.333333	0.333333	0.555556	0.6	0.375	0.5	0.6	NaN	NaN	NaN	NaN	0.6	0.25	0.5	0.333333	0.555556	1	0.25	0.666667
117	0.2	0.333333	0	0.4	0.5	0.444444	1	0.5	NaN	NaN	NaN	NaN	0.555556	0	0.5	0.5	0.333333	0.5	0.5	0.666667
118	NaN	NaN	1	1	0	0.5	0.222222	0	0	0	0.833333	1	1	0.571429	0.444444	0.428571	0.25	0.111111	0	NaN
119	NaN	NaN	1	1	0.8	0.444444	0	0	0	0	1	1	1	0.9	0.7	0.6	NaN	0.1	NaN	NaN
120	1	1	0.5	1	0.6	0.4	0.5	0.166667	0.5	NaN	NaN	NaN	0.8	0.666667	0.615385	0.5	0.4	NaN	0	0.142857
122	NaN	NaN	1	1	0.8	0.3	0.3	0	0	0	1	1	1	0.777778	0.428571	0.428571	NaN	0	NaN	NaN
123	NaN	NaN	0.5	0.5	0.642857	0.5	0.333333	0.25	1	0	0.833333	1	0.5	0.857143	0.692308	0.5	NaN	0.1	NaN	NaN
124	1	1	0.666667	0.9	0.7	0	0	0.2	NaN	NaN	NaN	NaN	0.875	1	0.846154	0.166667	0.1	0	0	0
125	1	0.8	1	0.857143	0.363636	0.454545	0.25	0.428571	NaN	NaN	NaN	NaN	0.857143	0.666667	0.7	0.6	0.1	0.25	0	0
126	NaN	NaN	0.625	0.333333	0.5	0.2	0.5	0.5	NaN	0.25	0	0.333333	0.5	0.3	0.4	0.7	0	0.25	NaN	NaN
127	NaN	NaN	0.5	1	0.5	0.416667	0.25	0.75	0.333333	0.333333	0.875	0.5	NaN	0.5	0.75	0.416667	0	0.111111	NaN	NaN
128	0.25	0.5	0.5	0.555556	0.545455	0.4	NaN	0.6	NaN	NaN	NaN	NaN	0.571429	0.666667	0.583333	0.307692	0.6	0	0.25	0.5
129	1	1	1	0.9	0.8	0	0.333333	0	NaN	NaN	NaN	NaN	1	1	0.6	0.5	0.1	NaN	0	0
130	NaN	NaN	0.5	0	0.3	0.5	0.2	0	0	0.166667	0.75	0.666667	1	0.888889	0.5	0.4	1	0.375	NaN	NaN
131	NaN	NaN	0.833333	0.25	0.6	0.272727	0.222222	0	0.25	0	0.8	1	0.333333	0.5	0.6	0.583333	NaN	0.1	NaN	NaN
132	1	1	1	0.875	0.5	0.2	NaN	0	NaN	NaN	NaN	NaN	1	0.5	0.615385	0.25	0	0	0.333333	0
133	1	1	NaN	1	0	0.230769	0.333333	0.1	NaN	NaN	NaN	NaN	1	1	0.9	0.1	0.222222	0	0	0
134	NaN	NaN	0.571429	0.75	0.153846	0.444444	0.428571	0	0.5	0.6	0.25	1	0.5	0.1	0.8	0.3	1	0.142857	NaN	NaN
135	NaN	NaN	1	0.75	0.4	0.357143	0	NaN	0.25	0	0.666667	1	0.5	0.9	0.333333	0.363636	0.333333	0	NaN	NaN
139	NaN	NaN	0.888889	1	0.888889	0.3	0.1	0	0	0	0.666667	1	0.5	0.7	0.625	0.333333	0	0	NaN	NaN
140	1	1	1	1	0.7	0.166667	0.25	0.1	NaN	NaN	NaN	1	1	1	0.571429	0.222222	0	NaN	0	0
141	0.4	0.6	NaN	0.4	0.333333	0.555556	0.5	0.5	NaN	NaN	NaN	NaN	0.4	NaN	0.9	0.5	0.5	1	0.5	0.714286
142	NaN	NaN	0.857143	1	0.7	0.6	0.7	0.666667	0.666667	0.75	0.714286	0.5	1	0.5	0.714286	0.363636	0.666667	0.444444	NaN	NaN
143	NaN	NaN	0.8	0.75	0.5	0.4	0.5	NaN	0.333333	0	0.8	1	0.166667	0.857143	0.555556	0.25	0.4	0	0	NaN
144	1	1	1	1	0.6	0.2	NaN	0	NaN	NaN	NaN	NaN	1	1	1	0.555556	0	0	0	0
145	0.833333	1	1	0.75	0.6	0.3	0	0.111111	NaN	NaN	NaN	NaN	0.8	NaN	0.9	0.4	0.3	0.333333	0	0.333333
146	NaN	1	0.888889	1	0.666667	0.2	0.3	NaN	0.333333	0	0.75	1	1	0.75	0.428571	0.272727	0.5	0.3	NaN	NaN
147	NaN	NaN	0.888889	0.8	0.666667	0.25	0.2	NaN	0	0	1	1	1	1	0.5	0.1	NaN	0.125	0	NaN
148	1	1	NaN	0.9	0.9	0	0	0	0	NaN	NaN	1	1	0.875	0.6	0.666667	0	0.333333	0	0
149	1	1	0.666667	0.555556	0.545455	0.4	0.333333	0.285714	NaN	NaN	NaN	NaN	1	0.5	0.833333	0.375	0.3	0.333333	0.333333	0.25
150	NaN	NaN	0.875	1	0.909091	0.125	0.1	0	0	0	0.8	0.8	NaN	0.9	0.6	0	0.2	0.142857	NaN	NaN
151	NaN	NaN	0.2	0	0.545455	0.375	0.666667	1	0.5	0.4	0.666667	0.25	0.5	0.5	0.5	0.428571	0.333333	0.4	NaN	NaN
152	1	1	NaN	1	0.4	0.272727	0.5	0	NaN	NaN	NaN	1	1	1	1	0.4	0.3	0	0	0

## Sheet: Fig 2e
pid	context1_obj1	context1_obj2	context2_obj1	context2_obj2
101	NaN	NaN	NaN	NaN
102	47.2656	13.7695	42.6107	17.1549
103	14.1602	1.07422	17.4805	33.9193
104	44.1732	11.0677	24.9023	17.1875
105	40.918	0.846354	15.5599	42.7083
106	33.8542	10.026	33.9844	4.16667
107	75.0651	1.85547	64.6484	9.96094
108	42.513	10.319	47.1029	16.569
109	2.05078	10.8398	59.668	15.5273
110	44.3359	98.5677	14.4531	15.9831
111	15.8854	30.7292	40.1693	13.8021
112	43.4245	11.1654	27.1159	10.0911
113	45.3451	3.90625	26.3997	40.3971
114	2.01823	10.8724	49.9349	17.3503
115	16.569	18.1315	42.7409	13.8021
116	98.6003	2.05078	41.3411	34.082
117	42.5456	5.33854	13.151	24.2188
118	50.3581	90.2018	50.0326	17.0247
119	8.36589	8.39844	8.5612	7.7474
120	4.38368	9.11458	19.7483	16.7535
122	70.0087	9.59201	43.7066	16.9705
123	48.0469	90.7552	32.4219	22.6237
124	16.5039	14.7786	16.6667	16.8294
125	1.4974	4.98047	4.7526	11.849
126	32.8451	4.81771	32.5195	19.3359
127	32.7799	12.6628	27.4089	61.849
128	0.911458	13.8672	15.1693	15.8854
129	96.8424	8.59375	43.8477	24.6745
130	38.6719	3.70074e-15	47.7214	2.96224
131	18.8477	34.2122	11.9466	16.7318
132	70.1823	3.70074e-15	45.931	16.7643
133	98.8281	1.72526	42.6432	21.9401
134	2.18099	99.1211	16.6667	46.7122
135	19.2383	13.6719	13.6393	9.57031
139	39.7135	4.7526	46.1589	16.7643
140	36.849	25.944	54.069	15.4948
141	39.7135	1.33464	42.9362	42.9362
142	43.457	4.03646	16.8294	16.6016
143	3.51562	90.332	69.9544	20.3125
144	31.4779	1.23698	63.0534	4.23177
145	89.7786	3.70074e-15	33.6914	16.6341
146	28.0599	18.1641	17.4154	18.3594
147	83.3984	7.84505	65.6576	17.8385
148	69.043	4.13411	36.4583	18.6849
149	15.9831	16.6667	39.1276	39.4857
150	69.8568	3.70074e-15	43.0013	23.8281
151	29.9805	9.57031	21.4193	40.4297
152	81.2174	1.69271	55.957	29.5898

## Sheet: Fig 2f
pid	arena_true_error	inference_sqError_real_rate
101	NaN	NaN
102	0.390608	19.8228
103	0.443091	40.797
104	0.428782	27.5805
105	0.571233	35.3383
106	0.331805	27.2552
107	0.371778	4.69856
108	0.558128	19.3994
109	0.459006	35.2269
110	1.41732	57.4294
111	0.398988	34.7368
112	0.302888	26.8029
113	1.00543	29.5865
114	0.370809	36.4748
115	0.418523	31.8332
116	NaN	23.2685
117	0.303046	33.2828
118	0.429798	46.1924
119	0.47168	44.8107
120	0.71918	42.5304
122	0.286328	14.8097
123	0.546579	49.753
124	0.404941	39.3883
125	0.535808	48.4381
126	0.425188	27.7114
127	0.225803	38.4989
128	0.534596	45.5159
129	0.308173	20.2985
130	0.33862	20.9538
131	0.414865	42.8325
132	0.367903	13.4061
133	0.354032	20.8592
134	0.273834	67.4114
135	0.447025	39.4881
139	0.204161	20.4418
140	0.410965	22.485
141	0.289887	26.0856
142	0.460446	31.0006
143	0.485169	55.2691
144	0.415796	20.7465
145	0.309995	21.6261
146	0.414751	35.7229
147	0.429195	7.84518
148	0.346295	18.1737
149	0.514331	35.3295
150	0.268781	15.676
151	0.636853	35.5257
152	0.53152	12.7009
