# Supplementary material for: Hippocampal spatio-predictive cognitive maps adaptively guide reward generalization
Source: Nat Neurosci. 2023 Apr 3;26(4):615–26. doi: 10.1038/s41593-023-01283-x (PMC10076220; doi:10.1038/s41593-023-01283-x)
Supplement: Source Data Fig. 3 — Statistical source data. [file 41593_2023_1283_MOESM4_ESM.xlsx]

## Sheet: Fig 3a
pid	run	x	y	object
101	1	0.15928	-3.9968	9
101	1	0.15928	-3.9968	9
101	1	0.15928	-3.9968	9
101	1	0.15928	-3.9968	9
101	1	0.15928	-3.9968	9
101	1	0.15928	-3.9968	9
101	1	0.15928	-3.9968	9
101	1	0.15928	-3.9968	9
101	1	0.15928	-3.9968	9
101	1	0.15928	-3.9968	9
101	1	0.15928	-3.9968	9
101	1	0.15928	-3.9968	9
101	1	0.15928	-3.9968	9
101	1	0.15928	-3.9968	9
101	1	0.15928	-3.9968	9
101	1	0.15928	-3.9968	9
101	1	0.15928	-3.9968	9
101	1	0.15928	-3.9968	9
101	1	0.15928	-3.9968	9
101	1	0.15928	-3.9968	9
101	1	0.15928	-3.9968	9
101	1	0.15928	-3.9968	9
101	1	0.15928	-3.9968	9
101	1	0.3972	-3.9183	0
101	1	1.8244	-3.4476	6
101	1	3.2517	-2.9768	6
101	1	3.5371	-2.8826	6
101	1	3.5371	-2.8826	6
101	1	3.5371	-2.8826	6
101	1	3.5371	-2.8826	6
101	1	3.5371	-2.8826	6
101	1	3.5371	-2.8826	6
101	1	3.5371	-2.8826	6
101	1	3.5371	-2.8826	6
101	1	3.5371	-2.8826	6
101	1	3.5371	-2.8826	6
101	1	3.5371	-2.8826	6
101	1	3.5371	-2.8826	6
101	1	3.5371	-2.8826	6
101	1	3.5371	-2.8826	6
101	1	3.5371	-2.8826	6
101	1	3.5371	-2.8826	6
101	1	3.5371	-2.8826	6
101	1	3.5371	-2.8826	6
101	1	3.5371	-2.8826	6
101	1	3.5371	-2.8826	6
101	1	3.5969	-3.2281	6
101	1	3.4431	-2.3396	6
101	1	3.2124	-1.0067	6
101	1	3.3064	-1.5497	6
101	1	3.5627	-3.0307	6
101	1	3.819	-4.5116	6
101	1	4.0753	-5.9926	5
101	1	4.3144	-7.3748	5
101	1	4.3144	-7.3748	5
101	1	4.3144	-7.3748	5
101	1	4.3144	-7.3748	5
101	1	4.3144	-7.3748	5
101	1	4.3144	-7.3748	5
101	1	4.3144	-7.3748	5
101	1	4.3144	-7.3748	5
101	1	4.3144	-7.3748	5
101	1	4.3144	-7.3748	5
101	1	4.3144	-7.3748	5
101	1	4.3144	-7.3748	5
101	1	4.3144	-7.3748	5
101	1	4.3144	-7.3748	5
101	1	4.3144	-7.3748	5
101	1	4.3144	-7.3748	5
101	1	4.3144	-7.3748	5
101	1	4.3144	-7.3748	5
101	1	4.3144	-7.3748	5
101	1	4.3144	-7.3748	5
101	1	4.3144	-7.3748	5
101	1	4.3144	-7.3748	5
101	1	4.3144	-7.3748	5
101	1	4.3144	-7.3748	5
101	1	4.3144	-7.3748	5
101	1	4.3144	-7.3748	5
101	1	3.8148	-6.1718	5
101	1	3.2383	-4.7838	6
101	1	3.2191	-4.7376	6
101	1	3.2191	-4.7376	6
101	1	3.2191	-4.7376	6
101	1	3.2191	-4.7376	6
101	1	3.2191	-4.7376	6
101	1	3.2825	-5.0314	6
101	1	3.4744	-5.9125	5
101	1	2.8493	-5.1328	6
101	1	1.7439	-4.1149	6
101	1	1.2911	-3.7194	6
101	1	1.2911	-3.7194	6
101	1	1.8926	-4.1689	6
101	1	2.9302	-5.2467	6
101	1	3.1561	-5.6367	5
101	1	3.9579	-6.663	5
101	1	4.5755	-7.2467	5
101	1	4.5755	-7.2467	5
101	1	4.6732	-7.2242	5
101	1	6.133	-6.869	5
101	1	7.1659	-6.3634	0
101	1	7.1659	-6.3634	0
101	1	8.1352	-5.6519	0
101	1	8.1352	-5.6519	0
101	1	8.1352	-5.6519	0
101	1	8.1352	-5.6519	0
101	1	8.1352	-5.6519	0
101	1	8.1352	-5.6519	0
101	1	8.1352	-5.6519	0
101	1	8.1352	-5.6519	0
101	1	8.1352	-5.6519	0
101	1	8.1352	-5.6519	0
101	1	8.1352	-5.6519	0
101	1	9.1448	-4.9108	4
101	1	10.235	-4.0215	4
101	1	10.276	-3.9919	4
101	1	10.276	-3.9919	4
101	1	10.276	-3.9919	4
101	1	10.276	-3.9919	4
101	1	10.276	-3.9919	4
101	1	10.276	-3.9919	4
101	1	10.276	-3.9919	4
101	1	10.276	-3.9919	4
101	1	10.276	-3.9919	4
101	1	10.276	-3.9919	4
101	1	10.276	-3.9919	4
101	1	10.276	-3.9919	4
101	1	10.276	-3.9919	4
101	1	10.276	-3.9919	4
101	1	10.276	-3.9919	4
101	1	10.276	-3.9919	4
101	1	10.276	-3.9919	4
101	1	10.576	-3.6638	4
101	1	10.608	-3.2193	4
101	1	10.636	-1.7171	4
101	1	10.641	-1.1159	4
101	1	10.641	-0.063932	0
101	1	10.641	-0.063932	0
101	1	10.804	-0.42989	0
101	1	10.978	-0.7344	0
101	1	10.978	-0.7344	0
101	1	10.978	-0.7344	0
101	1	10.978	-0.7344	0
101	1	10.978	-0.7344	0
101	1	10.978	-0.7344	0
101	1	10.978	-0.7344	0
101	1	10.978	-0.7344	0
101	1	10.978	-0.7344	0
101	1	10.978	-0.7344	0
101	1	10.978	-0.7344	0
101	1	10.978	-0.7344	0
101	1	10.978	-0.7344	0
101	1	10.978	-0.7344	0
101	1	10.978	-0.7344	0
101	1	10.978	-0.7344	0
101	1	10.609	-0.022488	0
101	1	10.264	0.64494	0
101	1	10.264	0.64494	0
101	1	10.264	0.64494	0
101	1	10.169	1.4907	0
101	1	10.426	0.68053	0
101	1	10.496	-0.21655	0
101	1	10.496	-0.21655	0
101	1	9.9148	-0.69089	0
101	1	8.5334	-1.2577	0
101	1	7.0657	-1.5626	0
101	1	5.837	-2.3216	6
101	1	5.1183	-3.2168	6
101	1	5.3535	-2.0428	6
101	1	5.2213	-0.54846	6
101	1	5.476	0.92291	0
101	1	5.4256	1.0732	0
101	1	4.2037	0.21477	6
101	1	3.6866	0.025581	6
101	1	4.8183	0.76652	0
101	1	5.5727	1.2604	0
101	1	5.5727	1.2604	0
101	1	5.5727	1.2604	0
101	1	5.5727	1.2604	0
101	1	5.5727	1.2604	0
101	1	5.5727	1.2604	0
101	1	5.5727	1.2604	0
101	1	5.5727	1.2604	0
101	1	6.5426	2.0526	2
101	1	7.5948	3.0488	2
101	1	8.5957	3.7966	2
101	1	9.5964	4.9178	2
101	1	9.7951	5.1435	2
101	1	9.7951	5.1435	2
101	1	9.7951	5.1435	2
101	1	9.7951	5.1435	2
101	1	9.7951	5.1435	2
101	1	9.7951	5.1435	2
101	1	10.219	5.2962	2
101	1	11.384	5.7563	0
101	1	10.312	5.333	2
101	1	8.8751	4.9129	2
101	1	8.4256	4.902	2
101	1	8.4256	4.902	2
101	1	7.4302	4.7883	2
101	1	7.2311	4.7655	2
101	1	7.2311	4.7655	2
101	1	6.385	4.6688	2
101	1	4.8916	4.4981	3
101	1	3.3984	4.3274	3
101	1	3.2492	4.1576	3
101	1	3.175	3.6409	3
101	1	2.6401	2.7937	3
101	1	1.6312	1.6869	3
101	1	0.52419	0.67101	0
101	1	-0.2505	-0.60551	0
101	1	-0.29906	-0.74771	0
101	1	-0.10931	-2.1292	0
101	1	0.17849	-2.878	0
101	1	-0.95114	-1.901	9
101	1	-1.2927	-1.6611	9
101	1	-2.0943	-1.6875	9
101	1	-3.5573	-1.3885	9
101	1	-3.8234	-1.3369	9
101	1	-2.7211	-2.3501	9
101	1	-1.3792	-2.8839	9
101	1	0.11217	-3.0681	9
101	1	1.6117	-3.149	6
101	1	2.363	-3.128	6
101	1	1.4115	-3.1546	6
101	1	1.4115	-3.1546	6
101	1	1.4115	-3.1546	6
101	1	1.4115	-3.1546	6
101	1	1.4115	-3.1546	6
101	1	1.4115	-3.1546	6
101	1	1.4115	-3.1546	6
101	1	1.4115	-3.1546	6
101	1	1.4115	-3.1546	6
101	1	0.97002	-3.246	0
101	1	0.33218	-3.3781	0
101	1	0.33218	-3.3781	0
101	1	0.33218	-3.3781	0
101	1	0.33218	-3.3781	0
101	1	0.33218	-3.3781	0
101	1	0.33218	-3.3781	0
101	1	0.33218	-3.3781	0
101	1	0.33218	-3.3781	0
101	1	-0.44508	-3.7262	9
101	1	-1.8168	-4.3404	9
101	1	-3.2257	-4.8489	9
101	1	-4.7125	-5.069	9
101	1	-6.1995	-5.2871	8
101	1	-6.3972	-5.3201	8
101	1	-6.3972	-5.3201	8
101	1	-6.3972	-5.3201	8
101	1	-6.3972	-5.3201	8
101	1	-5.8137	-5.0307	8
101	1	-5.8137	-5.0307	8
101	1	-6.4869	-5.3646	8
101	1	-6.4869	-5.3646	8
101	1	-6.1727	-5.2088	8
101	1	-4.8262	-4.5409	9
101	1	-3.5248	-3.8954	9
101	1	-2.1785	-3.2276	9
101	1	-0.83183	-2.5597	9
101	1	0.54283	-1.9569	0
101	1	0.8384	-1.9055	0
101	1	2.1736	-2.3092	6
101	1	2.6837	-2.6261	6
101	1	3.1945	-3.6547	6
101	1	3.1081	-3.4197	6
101	1	2.8486	-2.7145	6
101	1	2.9606	-4.1127	6
101	1	3.2697	-5.5752	5
101	1	4.0191	-6.8747	5
101	1	4.3515	-7.2489	5
101	1	4.3515	-7.2489	5
101	1	4.3515	-7.2489	5
101	1	5.781	-6.7851	5
101	1	7.1484	-6.168	0
101	1	7.4161	-6.0307	0
101	1	6.3461	-6.5793	5
101	1	7.4161	-6.0307	0
101	1	7.5944	-5.9393	0
101	1	7.2823	-6.0993	0
101	1	7.0591	-6.2137	0
101	1	8.3965	-5.5281	4
101	1	8.4857	-5.4823	4
101	1	7.1482	-6.168	0
101	1	5.7146	-6.5858	5
101	1	4.2304	-6.422	5
101	1	4.341	-6.3738	5
101	1	5.838	-6.2507	5
101	1	7.2659	-5.7942	0
101	1	8.5778	-5.0775	4
101	1	9.657	-4.0334	4
101	1	10.181	-3.183	4
101	1	10.181	-3.183	4
101	1	9.9102	-2.1666	4
101	1	9.5136	-0.71683	0
101	1	9.1698	0.53966	0
101	1	9.4342	-0.42676	0
101	1	9.8308	-1.8764	4
101	1	10.227	-3.326	4
101	1	10.598	-3.616	4
101	1	10.505	-3.2778	4
101	1	10.126	-1.8238	4
101	1	9.979	-0.32895	0
101	1	9.5682	1.1161	0
101	1	9.5305	1.2616	0
101	1	9.5305	1.2616	0
101	1	9.0893	2.4872	2
101	1	8.5972	3.9012	2
101	1	8.0754	5.2544	2
101	1	7.8326	5.6344	2
101	1	7.8326	5.6344	2
101	1	7.8326	5.6344	2
101	1	7.8326	5.6344	2
101	1	7.8326	5.6344	2
101	1	7.8326	5.6344	2
101	1	7.8326	5.6344	2
101	1	7.8628	5.3857	2
101	1	8.0125	4.6404	2
101	1	7.8306	4.5426	2
101	1	8.5803	5.5389	2
101	1	9.6566	6.2613	2
101	1	9.6566	6.2613	2
101	1	9.548	6.093	2
101	1	9.0359	4.6904	2
101	1	8.9404	3.1915	2
101	1	8.6477	1.7195	2
101	1	8.4239	0.23341	0
101	1	8.2039	-1.2533	0
101	1	8.1005	-1.9975	0
101	1	8.1005	-1.9975	0
101	1	8.1005	-1.9975	0
101	1	9.0092	-2.5274	4
101	1	9.4063	-2.741	4
101	1	8.2258	-2.2057	0
101	1	8.2258	-2.2057	0
101	1	8.2258	-2.2057	0
101	1	8.2258	-2.2057	0
101	1	8.2258	-2.2057	0
101	1	8.2258	-2.2057	0
101	1	7.9328	-2.2724	0
101	1	6.4502	-2.5071	6
101	1	4.9503	-2.4184	6
101	1	4.6505	-2.3292	6
101	1	3.6228	-2.0687	6
101	1	2.1256	-1.9817	6
101	1	0.64257	-2.1687	0
101	1	-0.73522	-2.628	9
101	1	-0.73522	-2.628	9
101	1	-0.73522	-2.628	9
101	1	-0.73522	-2.628	9
101	1	-0.73522	-2.628	9
101	1	-0.73522	-2.628	9
101	1	-0.73522	-2.628	9
101	1	-0.73522	-2.628	9
101	1	0.0097736	-2.5294	0
101	1	0.30775	-2.49	0
101	1	0.90378	-2.5683	0
101	1	2.3939	-2.7642	6
101	1	3.8877	-2.9241	6
101	1	5.277	-3.1	6
101	1	6.7287	-3.4891	6
101	1	8.2024	-3.7741	4
101	1	9.6898	-3.9895	4
101	1	10.235	-4.0685	4
101	1	10.235	-4.0685	4
101	1	10.235	-4.0685	4
101	1	10.235	-4.0685	4
101	1	10.235	-4.0685	4
101	1	10.14	-3.6791	4
101	1	9.7832	-2.2188	4
101	1	9.4265	-0.75911	0
101	1	9.0698	0.70086	0
101	1	8.713	2.1609	2
101	1	8.38	3.5235	2
101	1	8.2849	3.5722	2
101	1	8.2849	3.5722	2
101	1	8.2849	3.5722	2
101	1	8.2849	3.5722	2
101	1	8.2849	3.5722	2
101	1	8.2849	3.5722	2
101	1	8.2849	3.5722	2
101	1	8.2849	3.5722	2
101	1	8.2849	3.5722	2
101	1	8.2849	3.5722	2
101	1	8.2849	3.5722	2
101	1	8.2849	3.5722	2
101	1	8.2849	3.5722	2
101	1	8.2849	3.5722	2
101	1	8.2849	3.5722	2
101	1	8.2849	3.5722	2
101	1	8.2849	3.5722	2
101	1	8.2849	3.5722	2
101	1	8.2849	3.5722	2
101	1	8.2849	3.5722	2
101	1	8.2849	3.5722	2
101	1	8.2849	3.5722	2
101	1	8.2849	3.5722	2
101	1	8.2849	3.5722	2
101	1	8.0403	3.5722	2
101	1	6.5234	3.8623	2
101	1	5.0643	4.2176	3
101	1	3.6851	4.6741	3
101	1	2.2977	4.8198	3
101	1	2.2977	4.8198	3
101	1	2.2977	4.8198	3
101	1	2.2977	4.8198	3
101	1	2.3072	4.72	3
101	1	2.4116	4.5214	3
101	1	2.4116	4.5214	3
101	1	2.4116	4.5214	3
101	1	2.4116	4.5214	3
101	1	2.4116	4.5214	3
101	1	2.4116	4.5214	3
101	1	2.3643	4.505	3
101	1	0.89749	3.9946	3
101	1	-0.52747	3.5183	0
101	1	-1.0138	3.3977	0
101	1	0.44594	3.7556	3
101	1	1.8898	3.91	3
101	1	2.1876	4.1169	3
101	1	2.283	4.3665	3
101	1	2.4106	4.9541	3
101	1	3.7693	5.4773	3
101	1	4.9629	5.8525	3
101	1	3.7535	5.3703	3
101	1	2.3952	4.728	3
101	1	1.0268	4.1063	3
101	1	-0.42175	3.7164	0
101	1	-0.95989	3.5978	0
101	1	-0.95989	3.5978	0
101	1	-0.27496	3.7488	3
101	1	-0.079237	3.792	3
101	1	0.21429	3.8567	3
101	1	0.21429	3.8567	3
101	1	0.21429	3.8567	3
101	1	0.21429	3.8567	3
101	1	0.21429	3.8567	3
101	1	0.21429	3.8567	3
101	1	0.21429	3.8567	3
101	1	0.21429	3.8567	3
101	1	0.21429	3.8567	3
101	1	-0.45101	3.6347	0
101	1	-1.9021	3.2441	12
101	1	-3.3561	2.863	12
101	1	-3.7436	2.6218	12
101	1	-4.4755	2.3266	12
101	1	-5.9579	2.0804	12
101	1	-6.3978	1.9814	12
101	1	-6.3978	1.9814	12
101	1	-6.3978	1.9814	12
101	1	-6.3978	1.9814	12
101	1	-6.3978	1.9814	12
101	1	-6.3978	1.9814	12
101	1	-6.3978	1.9814	12
101	1	-6.3978	1.9814	12
101	1	-6.3978	1.9814	12
101	1	-6.3978	1.9814	12
101	1	-6.3978	1.9814	12
101	1	-6.3978	1.9814	12
101	1	-6.3978	1.9814	12
101	1	-6.3978	1.9814	12
101	1	-6.3978	1.9814	12
101	1	-6.3978	1.9814	12
101	1	-6.3978	1.9814	12
101	1	-6.3978	1.9814	12
101	1	-7.0365	2.2709	0
101	1	-8.406	2.8917	10
101	1	-9.7742	3.5119	10
101	1	-10.185	3.6981	10
101	1	-10.185	3.6981	10
101	1	-10.185	3.6981	10
101	1	-10.185	3.6981	10
101	1	-10.185	3.6981	10
101	1	-10.185	3.6981	10
101	1	-10.185	3.6981	10
101	1	-10.185	3.6981	10
101	1	-10.185	3.6981	10
101	1	-10.185	3.6981	10
101	1	-10.185	3.6981	10
101	1	-10.185	3.6981	10
101	1	-10.185	3.6981	10
101	1	-10.185	3.6981	10
101	1	-10.254	4.744	10
101	1	-9.9729	6.0627	10
101	1	-9.9922	5.0623	10
101	1	-9.9052	3.5639	10
101	1	-9.5284	2.1093	10
101	1	-9.1421	0.65683	0
101	1	-8.8072	-0.6019	0
101	1	-8.8072	-0.6019	0
101	1	-9.0262	0.22115	0
101	1	-9.0262	0.22115	0
101	1	-9.0262	0.22115	0
101	1	-9.0262	0.22115	0
101	1	-9.0262	0.22115	0
101	1	-9.0262	0.22115	0
101	1	-9.0262	0.22115	0
101	1	-9.0262	0.22115	0
101	1	-9.0262	0.22115	0
101	1	-9.0262	0.22115	0
101	1	-9.0262	0.22115	0
101	1	-9.0262	0.22115	0
101	1	-9.0262	0.22115	0
101	1	-9.0262	0.22115	0
101	1	-9.0262	0.22115	0
101	1	-9.0262	0.22115	0
101	1	-9.0262	0.22115	0
101	1	-9.0262	0.22115	0
101	1	-9.0262	0.22115	0
101	1	-9.0262	0.22115	0
101	1	-9.0262	0.22115	0
101	1	-9.0262	0.22115	0
101	1	-9.0262	0.22115	0
101	1	-9.0262	0.22115	0
101	1	-9.0262	0.22115	0
101	1	-9.0262	0.22115	0
101	1	-9.0262	0.22115	0
101	1	-9.0262	0.22115	0
101	1	-9.0262	0.22115	0
101	1	-9.0262	0.22115	0
101	1	-9.0262	0.22115	0
101	1	-9.0262	0.22115	0
101	1	-9.0262	0.22115	0
101	1	-9.0262	0.22115	0
101	1	-9.0262	0.22115	0
101	1	-9.0262	0.22115	0
101	1	-9.0262	0.22115	0
101	1	-9.0262	0.22115	0
101	1	-9.0262	0.22115	0
101	1	-9.0262	0.22115	0
101	1	-9.0262	0.22115	0
101	1	-9.0262	0.22115	0
101	1	-9.0262	0.22115	0
101	1	-9.0262	0.22115	0
101	1	-9.0262	0.22115	0
101	1	-9.0262	0.22115	0
101	1	-9.0262	0.22115	0
101	1	-9.0262	0.22115	0
101	1	-9.0262	0.22115	0
101	1	-9.0262	0.22115	0
101	1	-9.0262	0.22115	0
101	1	-9.0262	0.22115	0
101	1	-9.0262	0.22115	0
101	1	-9.0262	0.22115	0
101	1	-9.0262	0.22115	0
101	1	-9.0262	0.22115	0
101	1	-9.0262	0.22115	0
101	1	-9.0262	0.22115	0
101	1	-9.0262	0.22115	0
101	1	-9.0262	0.22115	0
101	1	-9.0262	0.22115	0
101	1	-9.0262	0.22115	0
101	1	-9.0262	0.22115	0
101	1	-9.0262	0.22115	0
101	1	-9.0262	0.22115	0
101	1	-9.0262	0.22115	0
101	1	-9.0262	0.22115	0
101	1	-9.0262	0.22115	0
101	1	-9.0262	0.22115	0
101	1	-9.0262	0.22115	0
101	1	-9.0262	0.22115	0
101	1	-9.0262	0.22115	0
101	1	-9.0262	0.22115	0
101	1	-8.9103	-0.21457	0
101	1	-8.7427	-0.84461	0
101	1	-8.7552	-0.59438	0
101	1	-8.7923	0.1067	0
101	1	-8.7923	0.1067	0
101	1	-8.7407	-0.13842	0
101	1	-8.7407	-0.13842	0
101	1	-8.7407	-0.13842	0
101	1	-8.7407	-0.13842	0
101	1	-8.7407	-0.13842	0
101	1	-8.7098	-0.2855	0
101	1	-8.4003	-1.7562	8
101	1	-8.2376	-2.3862	8
101	1	-8.2376	-2.3862	8
101	1	-7.9506	-2.856	8
101	1	-7.2523	-4.1869	8
101	1	-7.2278	-4.2307	8
101	1	-7.2278	-4.2307	8
101	1	-7.2278	-4.2307	8
101	1	-7.2278	-4.2307	8
101	1	-6.9272	-4.2304	8
101	1	-5.9754	-4.2293	8
101	1	-5.6247	-4.229	8
101	1	-5.0235	-4.2283	9
101	1	-5.0235	-4.2283	9
101	1	-4.1652	-4.9186	9
101	1	-3.0222	-5.8937	9
101	1	-2.1964	-7.1433	0
101	1	-1.358	-8.3795	0
101	1	-0.34347	-9.0976	0
101	1	-1.3559	-8.8115	0
101	1	-2.8438	-8.6843	7
101	1	-4.2668	-9.1374	7
101	1	-4.9602	-9.6288	7
101	1	-4.3678	-8.4208	7
101	1	-4.0632	-6.9493	0
101	1	-3.5491	-5.5399	9
101	1	-3.2691	-4.5823	9
101	1	-3.2691	-4.5823	9
101	1	-3.2691	-4.5823	9
101	1	-3.2691	-4.5823	9
101	1	-3.5992	-5.7904	9
101	1	-3.6258	-4.9394	9
101	1	-3.6836	-3.4377	9
101	1	-3.417	-1.9629	9
101	1	-3.0514	-0.50508	0
101	1	-3.0148	-0.35923	0
101	1	-2.5871	1.0796	12
101	1	-2.0936	2.4976	12
101	1	-1.9573	3.9927	12
101	1	-1.9387	4.2927	12
101	1	-2.361	5.5221	0
101	1	-2.6483	6.9875	11
101	1	-2.3518	8.4511	11
101	1	-2.1863	8.6964	11
101	1	-1.0077	9.5384	0
101	1	0.32877	10.214	0
101	1	1.815	10.361	1
101	1	3.2929	10.108	1
101	1	4.697	9.5725	1
101	1	6.0126	8.8616	1
101	1	7.1775	7.9155	0
101	1	8.1169	6.7426	2
101	1	8.8646	5.449	2
101	1	9.109	3.9711	2
101	1	9.4855	2.5234	2
101	1	10.021	1.1192	0
101	1	10.557	-0.28499	0
101	1	10.853	-1.7489	4
101	1	10.791	-2.4467	4
101	1	10.068	-3.4246	4
101	1	9.2329	-4.0593	4
101	1	8.2429	-4.2005	4
101	1	6.818	-4.4739	0
101	1	5.9708	-4.5397	6
101	1	4.5406	-5.0004	6
101	1	3.072	-5.3184	6
101	1	1.6119	-5.6702	0
101	1	0.11772	-5.799	0
101	1	-1.3797	-5.7301	9
101	1	-2.8202	-5.3277	9
101	1	-4.2049	-4.7435	9
101	1	-5.4496	-4.2141	8
101	1	-4.8379	-4.8031	9
101	1	-4.0126	-6.0578	9
101	1	-3.5999	-6.5615	9
101	1	-4.945	-6.0353	9
101	1	-6.4392	-6.0498	8
101	1	-7.9249	-6.277	8
101	1	-9.4106	-6.5042	8
101	1	-10.058	-6.5667	0
101	1	-10.058	-6.5667	0
101	1	-10.058	-6.5667	0
101	1	-10.058	-6.5667	0
101	1	-10.058	-6.5667	0
101	1	-10.058	-6.5667	0
101	1	-9.5727	-5.1975	8
101	1	-9.5644	-5.3498	8
101	1	-9.5644	-5.3498	8
101	1	-9.8243	-5.5851	8
101	1	-11.12	-6.339	0
101	1	-12.331	-6.9398	0
101	1	-11.388	-6.2023	0
101	1	-10.445	-5.0351	8
101	1	-9.4648	-4.348	8
101	1	-8.6455	-4.0469	8
101	1	-8.4528	-3.6226	8
101	1	-6.9763	-3.3624	8
101	1	-5.9789	-3.2699	8
101	1	-4.7779	-3.6213	9
101	1	-3.3532	-3.8646	9
101	1	-3.3532	-3.8837	9
101	1	-3.2044	-3.6437	9
101	1	-1.7027	-3.5924	9
101	1	-0.20029	-3.5509	9
101	1	1.2838	-3.3404	6
101	1	2.7533	-3.0254	6
101	1	3.4482	-2.9777	6
101	1	3.4482	-2.9777	6
101	1	3.4482	-2.9777	6
101	1	3.4482	-2.9777	6
101	1	3.7317	-3.7808	6
101	1	4.0505	-5.2427	6
101	1	4.186	-6.7413	5
101	1	4.2627	-7.5895	5
101	1	4.2627	-7.5895	5
101	1	4.2627	-7.5895	5
101	1	4.2627	-7.5895	5
101	1	4.2627	-7.5895	5
101	1	4.5558	-7.5226	5
101	1	5.9904	-7.0862	5
101	1	7.3701	-6.4933	0
101	1	8.6797	-5.7556	4
101	1	9.8689	-4.8436	4
101	1	10.434	-4.0825	4
101	1	10.434	-4.0825	4
101	1	10.407	-3.986	4
101	1	10.012	-2.536	4
101	1	9.6158	-1.0861	0
101	1	9.2201	0.36388	0
101	1	8.8244	1.8138	2
101	1	8.4287	3.2637	2
101	1	8.31	3.602	2
101	1	8.2045	3.602	2
101	1	8.2045	3.602	2
101	1	8.2045	3.602	2
101	1	8.2045	3.602	2
101	1	8.2045	3.602	2
101	1	8.2045	3.602	2
101	1	8.2045	3.602	2
101	1	7.4078	3.6463	2
101	1	5.9134	3.8061	2
101	1	4.4113	3.7697	3
101	1	3.2599	3.7813	3
101	1	3.1101	3.6731	3
101	1	3.1101	3.6647	3
101	1	1.9693	3.4724	3
101	1	1.819	3.4773	3
101	1	1.819	3.4773	3
101	1	1.819	3.4773	3
101	1	1.819	3.4773	3
101	1	1.819	3.4773	3
101	1	0.76767	3.442	3
101	1	-0.73443	3.3917	0
101	1	-1.4856	3.3665	12
101	1	-2.9816	3.2475	12
101	1	-4.4641	3.0012	12
101	1	-4.5135	2.993	12
101	1	-4.5135	2.993	12
101	1	-4.5135	2.993	12
101	1	-4.5135	2.993	12
101	1	-4.5135	2.993	12
101	1	-4.4598	2.649	12
101	1	-4.6974	1.1748	12
101	1	-4.7621	0.86551	12
101	1	-4.0085	2.1577	12
101	1	-3.7667	2.6419	12
101	1	-3.7117	2.6921	12
101	1	-3.8288	3.8351	12
101	1	-3.8547	5.3378	12
101	1	-3.874	6.8405	11
101	1	-3.8715	6.8905	11
101	1	-3.7994	6.9602	11
101	1	-2.7846	8.0627	11
101	1	-1.6707	9.0572	11
101	1	-1.1309	9.3202	0
101	1	-2.4168	8.9002	11
101	1	-3.5617	8.5331	11
101	1	-2.2511	8.868	11
101	1	-0.79501	9.24	0
101	1	0.61521	9.7468	0
101	1	1.979	10.378	1
101	1	2.5739	10.643	1
101	1	3.1153	10.543	1
101	1	4.4587	9.8915	1
101	1	5.4498	8.7746	1
101	1	6.1555	7.4492	0
101	1	6.9529	6.1802	2
101	1	7.875	4.9958	2
101	1	8.5693	4.2896	2
101	1	8.3938	4.6648	2
101	1	8.3326	4.9075	2
101	1	8.3326	4.9075	2
101	1	8.3326	4.9075	2
101	1	8.3326	4.9075	2
101	1	8.3326	4.9075	2
101	1	8.3326	4.9075	2
101	1	8.3326	4.9075	2
101	1	8.136	5.1979	2
101	1	7.3326	6.4667	2
101	1	6.5771	7.7644	0
101	1	5.5784	8.8869	1
101	1	4.6261	9.9167	1
101	1	4.6261	9.9167	1
101	1	4.6261	9.9167	1
101	1	4.6261	9.9167	1
101	1	4.6261	9.9167	1
101	1	4.6261	9.9167	1
101	1	4.6261	9.9167	1
101	1	4.3306	8.6996	1
101	1	3.976	7.239	0
101	1	3.6215	5.7786	3
101	1	3.2491	4.8536	3
101	1	2.9991	4.6476	3
101	1	2.7749	4.7118	3
101	1	3.9649	5.226	3
101	1	3.9649	5.226	3
101	1	3.9649	5.226	3
101	1	3.5315	5.7762	3
101	1	3.0869	6.7262	3
101	1	3.1067	6.8244	3
101	1	3.533	8.2653	1
101	1	3.7675	9.0318	1
101	1	3.7675	9.0318	1
101	1	3.7675	9.0318	1
101	1	3.7675	9.0318	1
101	1	3.7675	9.0318	1
101	1	3.7675	9.0318	1
101	1	3.7675	9.0318	1
101	1	3.7675	9.0318	1
101	1	3.7675	9.0318	1
101	1	3.7675	9.0318	1
101	1	3.7675	9.0318	1
101	1	3.7675	9.0318	1
101	1	3.7675	9.0318	1
101	1	3.7675	9.0318	1
101	1	3.7675	9.0318	1
101	1	3.7675	9.0318	1
101	1	3.7675	9.0318	1
101	1	3.7675	9.0318	1
101	1	3.6302	8.7644	1
101	1	2.9438	7.4273	0
101	1	2.4749	6.0039	3
101	1	2.2267	5.243	3
101	1	2.2267	5.243	3
101	1	2.2267	5.243	3
101	1	2.2267	5.243	3
101	1	2.2267	5.243	3
101	1	2.2267	5.243	3
101	1	2.2267	5.243	3
101	1	2.2267	5.243	3
101	1	2.2267	5.243	3
101	1	2.2267	5.243	3
101	1	1.8834	4.689	3
101	1	1.8834	4.689	3
101	1	1.8834	4.689	3
101	1	1.8834	4.689	3
101	1	1.8834	4.689	3
101	1	1.8834	4.689	3
101	1	1.3825	4.685	3
101	1	-0.1187	4.6314	3
101	1	-0.81749	4.5706	0
101	1	-0.26854	4.6184	0
101	1	-0.26854	4.6184	0
101	1	-0.54895	4.51	0
101	1	0.93103	4.7076	3
101	1	2.2832	4.3865	3
101	1	2.8527	3.867	3
101	1	4.166	3.1555	3
101	1	5.4745	2.8126	2
101	1	5.225	2.7908	3
101	1	3.7278	2.6599	3
101	1	2.2396	2.4566	3
101	1	0.74392	2.3179	3
101	1	-0.75487	2.2067	0
101	1	-2.2439	2.325	12
101	1	-2.8529	2.5533	12
101	1	-2.8529	2.5533	12
101	1	-2.967	3.0411	12
101	1	-3.2842	4.5097	12
101	1	-3.3919	5.9577	11
101	1	-3.4079	7.4587	11
101	1	-3.2302	8.2388	11
101	1	-3.2302	8.2388	11
101	1	-2.1722	8.8087	11
101	1	-0.83522	9.4954	0
101	1	0.56687	10.022	0
101	1	2.0185	10.411	1
101	1	3.4126	10.444	1
101	1	3.4611	10.324	1
101	1	4.0232	9.6193	1
101	1	4.6462	8.2587	1
101	1	4.7732	7.4723	0
101	1	4.8363	7.2821	0
101	1	5.4235	5.8986	0
101	1	5.8393	4.459	2
101	1	6.1512	2.9888	2
101	1	6.6499	1.5797	2
101	1	7.4892	0.39437	0
101	1	8.3732	-0.82111	0
101	1	9.139	-2.1072	4
101	1	9.3799	-3.2801	4
101	1	9.1749	-3.8447	4
101	1	8.5435	-5.2086	4
101	1	7.73	-6.4623	0
101	1	6.5025	-7.3129	5
101	1	6.0104	-7.3789	5
101	1	4.5416	-7.1101	5
101	1	3.7315	-6.5312	5
101	1	2.8531	-5.3199	6
101	1	2.0331	-4.0663	6
101	1	1.0035	-3.2786	0
101	1	0.45602	-3.2189	0
101	1	-1.0211	-3.4477	9
101	1	-2.3672	-3.8277	9
101	1	-2.4119	-3.8277	9
101	1	-2.4119	-3.8277	9
101	1	-2.4119	-3.8895	9
101	1	-2.4119	-3.9722	9
101	1	-2.6013	-3.6303	9
101	1	-4.0386	-3.1987	9
101	1	-5.5314	-3.2581	8
101	1	-7.0152	-3.4783	8
101	1	-8.5164	-3.4368	8
101	1	-9.3982	-3.6154	8
101	1	-9.3982	-3.6154	8
101	1	-9.3982	-3.6154	8
101	1	-9.3982	-3.6154	8
101	1	-9.3982	-3.6154	8
101	1	-9.3982	-3.6154	8
101	1	-9.3982	-3.6154	8
101	1	-9.3982	-3.6154	8
101	1	-9.3982	-3.6154	8
101	1	-9.3982	-3.6154	8
101	1	-9.3982	-3.6154	8
101	1	-9.3982	-3.6154	8
101	1	-9.3982	-3.6154	8
101	1	-10.347	-3.543	8
101	1	-11.446	-3.4592	0
101	1	-11.446	-3.4592	0
101	1	-10.781	-4.0675	8
101	1	-9.7981	-4.8378	8
101	1	-9.7981	-4.8378	8
101	1	-9.7981	-4.8378	8
101	1	-11.175	-5.4407	0
101	1	-12.546	-6.0562	0
101	1	-13.368	-6.5691	0
101	1	-13.368	-6.5691	0
101	1	-13.368	-6.5691	0
101	1	-13.368	-6.5691	0
101	1	-13.368	-6.5691	0
101	1	-13.368	-6.5691	0
101	1	-13.056	-6.4095	0
101	1	-11.719	-5.7228	0
101	1	-11.308	-5.5382	0
101	1	-10.414	-5.4182	8
101	1	-10.414	-5.4182	8
101	1	-10.414	-5.4182	8
101	1	-10.414	-5.4182	8
101	1	-10.414	-5.4182	8
101	1	-10.414	-5.4182	8
101	1	-10.414	-5.4182	8
101	1	-10.414	-5.4182	8
101	1	-10.414	-5.4182	8
101	1	-10.414	-5.4182	8
101	1	-10.373	-5.3902	8
101	1	-9.1259	-4.5509	8
101	1	-8.461	-3.7396	8
101	1	-8.0039	-3.4318	8
101	1	-7.463	-3.0677	8
101	1	-7.8403	-3.2026	8
101	1	-9.2083	-3.6916	8
101	1	-10.624	-4.1975	8
101	1	-11.293	-4.4054	0
101	1	-11.293	-4.4054	0
101	1	-11.293	-4.4054	0
101	1	-11.293	-4.4054	0
101	1	-10.394	-4.3325	8
101	1	-10.294	-4.3415	8
101	1	-8.796	-4.4524	8
101	1	-8.3964	-4.4166	8
101	1	-8.3964	-4.4211	8
101	1	-7.0946	-4.4786	8
101	1	-6.7943	-4.4898	8
101	1	-6.7943	-4.4898	8
101	1	-6.7943	-4.4898	8
101	1	-6.7943	-4.4898	8
101	1	-6.7943	-4.4898	8
101	1	-6.7943	-4.4898	8
101	1	-6.7943	-4.4898	8
101	1	-6.7943	-4.4898	8
101	1	-6.7943	-4.4898	8
101	1	-6.7943	-4.4898	8
101	1	-6.7943	-4.4898	8
101	1	-6.7943	-4.4898	8
101	1	-6.7943	-4.4898	8
101	1	-6.7943	-4.4898	8
101	1	-6.7943	-4.4898	8
101	1	-6.7943	-4.4898	8
101	1	-6.7943	-4.4898	8
101	1	-6.7943	-4.4898	8
101	1	-6.7943	-4.4898	8
101	1	-6.7943	-4.4898	8
101	1	-6.7943	-4.4898	8
101	1	-6.7943	-4.4898	8
101	1	-6.7943	-4.4898	8
101	1	-6.7943	-4.4898	8
101	1	-6.7943	-4.4898	8
101	1	-6.7943	-4.4898	8
101	1	-6.7943	-4.4898	8
101	1	-6.7943	-4.4898	8
101	1	-6.7943	-4.4898	8
101	1	-6.7943	-4.4898	8
101	1	-6.7943	-4.4898	8
101	1	-6.7943	-4.4898	8
101	1	-6.7943	-4.4898	8
101	1	-6.7943	-4.4898	8
101	1	-6.7943	-4.4898	8
101	1	-6.7943	-4.4898	8
101	1	-5.4428	-4.4398	8
101	1	-3.9616	-4.6772	9
101	1	-2.4606	-4.6853	9
101	1	-0.99059	-4.4165	9
101	1	0.4246	-3.9103	0
101	1	1.8664	-3.4922	6
101	1	1.9151	-3.4803	6
101	1	3.1835	-3.186	6
101	1	3.1835	-3.186	6
101	1	3.1835	-3.186	6
101	1	3.1835	-3.186	6
101	1	3.1835	-3.186	6
101	1	3.1835	-3.186	6
101	1	3.1835	-3.186	6
101	1	3.1835	-3.186	6
101	1	3.1835	-3.186	6
101	1	3.1835	-3.186	6
101	1	3.4183	-4.6706	6
101	1	3.5289	-6.164	5
101	1	3.1403	-7.5036	5
101	1	2.5817	-8.0772	5
101	1	1.4208	-9.0258	5
101	1	0.0086661	-9.5117	0
101	1	-0.29103	-9.5344	0
101	1	-1.7173	-9.7794	7
101	1	-2.287	-9.9712	7
101	1	-3.6509	-10.271	7
101	1	-5.1266	-10.042	7
101	1	-6.4235	-9.2941	7
101	1	-7.6573	-8.436	0
101	1	-7.8533	-8.2801	0
101	1	-7.4671	-9.4136	0
101	1	-7.4671	-9.4136	0
101	1	-7.788	-9.9214	0
101	1	-8.8989	-10.919	0
101	1	-8.921	-11.006	0
101	1	-8.0771	-10.892	0
101	1	-7.8996	-10.799	0
101	1	-6.7629	-9.8303	7
101	1	-6.0751	-8.5033	0
101	1	-5.5963	-7.0797	0
101	1	-5.0045	-5.7083	9
101	1	-3.9753	-4.6949	9
101	1	-3.4964	-4.1261	9
101	1	-3.4964	-3.9893	9
101	1	-3.4964	-4.1209	9
101	1	-3.4964	-3.9387	9
101	1	-3.4964	-4.113	9
101	1	-4.172	-3.5975	9
101	1	-4.6891	-2.987	9
101	1	-4.205	-4.4092	9
101	1	-3.8821	-5.871	9
101	1	-3.7997	-6.8191	9
101	1	-4.4442	-5.6378	9
101	1	-5.5887	-4.6785	8
101	1	-5.2275	-4.6989	9
101	1	-3.7368	-4.8214	9
101	1	-2.2638	-4.64	9
101	1	-0.86536	-4.1086	9
101	1	0.37787	-3.2681	0
101	1	1.7365	-2.7794	6
101	1	2.4284	-2.8502	6
101	1	3.7826	-3.4795	6
101	1	4.6138	-4.2015	6
101	1	4.2036	-3.8343	6
101	1	3.609	-3.0314	6
101	1	3.9899	-4.3291	6
101	1	4.0212	-5.822	5
101	1	3.4778	-7.2129	5
101	1	2.9741	-7.6912	5
101	1	1.6748	-8.443	5
101	1	0.25972	-8.9492	0
101	1	-1.1466	-9.4767	0
101	1	-2.4845	-10.161	7
101	1	-2.7811	-10.348	7
101	1	-2.7811	-10.348	7
101	1	-2.7811	-10.348	7
101	1	-2.7811	-10.348	7
101	1	-2.7811	-10.348	7
101	1	-2.7811	-10.348	7
101	1	-1.513	-10.645	7
101	1	-0.015252	-10.7	0
101	1	1.4418	-10.373	0
101	1	2.7369	-9.6122	5
101	1	3.8762	-8.6817	5
101	1	4.5421	-8.27	5
101	1	4.9489	-7.8276	5
101	1	6.1512	-6.9292	5
101	1	7.4843	-6.2404	0
101	1	8.8459	-5.6041	4
101	1	9.436	-5.3284	4
101	1	9.436	-5.3284	4
101	1	9.436	-5.3284	4
101	1	9.436	-5.3284	4
101	1	9.436	-5.3284	4
101	1	9.436	-5.3284	4
101	1	9.436	-5.3284	4
101	1	9.436	-5.3284	4
101	1	9.436	-5.3284	4
101	1	9.436	-5.3284	4
101	1	9.436	-5.3284	4
101	1	9.436	-5.3284	4
101	1	9.8652	-5.0699	4
101	1	9.8652	-5.0699	4
101	1	10.055	-4.343	4
101	1	10.253	-3.3186	4
101	1	10.202	-2.4684	4
101	1	10.099	-0.96934	0
101	1	9.7545	0.49322	0
101	1	9.6217	1.028	0
101	1	9.6217	1.028	0
101	1	9.6217	1.028	0
101	1	9.6217	1.028	0
101	1	9.6217	1.028	0
101	1	9.6217	1.028	0
101	1	9.6217	1.028	0
101	1	9.3586	2.1498	2
101	1	9.2804	2.44	2
101	1	8.78	3.0006	2
101	1	8.2131	3.5611	2
101	1	8.2131	3.5611	2
101	1	8.2131	3.5611	2
101	1	8.2131	3.5611	2
101	1	7.0936	3.7625	2
101	1	5.6332	4.1179	2
101	1	4.173	4.4733	3
101	1	3.5091	4.6962	3
101	1	3.5091	4.6962	3
101	1	3.4825	4.8441	3
101	1	3.341	6.3398	3
101	1	3.4638	7.8371	0
101	1	3.5468	8.6847	1
101	1	3.6102	9.3329	1
101	1	3.7606	10.18	1
101	1	3.7606	10.18	1
101	1	3.7606	10.18	1
101	1	3.032	10.706	1
101	1	2.5327	10.938	1
101	1	2.5327	10.938	1
101	1	2.5327	10.938	1
101	1	2.5327	10.938	1
101	1	1.4513	10.726	1
101	1	-0.0041018	10.356	0
101	1	-1.3849	9.7797	0
101	1	-1.9835	9.4142	11
101	1	-1.9835	9.4142	11
101	1	-1.9835	9.4142	11
101	1	-1.9835	9.4142	11
101	1	-1.9835	9.4142	11
101	1	-2.6677	8.9965	11
101	1	-3.4068	8.0465	11
101	1	-3.9793	7.0985	11
101	1	-3.9793	7.0985	11
101	1	-3.9793	7.0985	11
101	1	-3.9793	7.0985	11
101	1	-3.9793	7.0985	11
101	1	-3.9793	7.0985	11
101	1	-3.7223	7.4426	11
101	1	-3.0003	8.4698	11
101	1	-2.2614	9.1422	11
101	1	-3.2205	8.5036	11
101	1	-3.3869	8.1839	11
101	1	-3.7176	6.9062	11
101	1	-3.9318	5.4191	11
101	1	-4.1375	3.9306	12
101	1	-4.2266	3.7531	12
101	1	-4.3577	3.5396	12
101	1	-4.3577	3.5396	12
101	1	-4.3577	3.5396	12
101	1	-4.3577	3.5396	12
101	1	-5.4266	2.887	12
101	1	-6.7094	2.1038	12
101	1	-6.271	2.2206	12
101	1	-4.7793	2.2851	12
101	1	-3.9122	2.0451	12
101	1	-5.3236	2.5473	12
101	1	-6.7927	2.8642	12
101	1	-6.9397	2.8959	12
101	1	-6.352	2.7691	12
101	1	-4.8829	2.4523	12
101	1	-3.4387	2.0709	12
101	1	-2.1708	1.2738	12
101	1	-1.8918	0.98599	12
101	1	-3.1626	1.7849	12
101	1	-4.5512	2.34	12
101	1	-6.0067	2.7144	12
101	1	-7.436	3.1776	0
101	1	-8.8621	3.4508	10
101	1	-10.15	3.6419	10
101	1	-10.15	3.6419	10
101	1	-10.15	3.6419	10
101	1	-10.15	3.6419	10
101	1	-10.15	3.6419	10
101	1	-10.15	3.6419	10
101	1	-10.257	2.2938	10
101	1	-10.295	0.79141	0
101	1	-10.329	-0.51074	0
101	1	-10.431	0.13245	0
101	1	-10.364	1.6243	10
101	1	-10.155	2.2403	10
101	1	-9.6072	2.8238	10
101	1	-8.3082	3.5601	10
101	1	-7.4765	3.7351	0
101	1	-7.4765	3.7351	0
101	1	-8.0984	4.3143	10
101	1	-8.5288	4.9289	10
101	1	-8.6164	6.0238	10
101	1	-8.2307	7.4666	0
101	1	-7.3281	8.6583	0
101	1	-6.101	9.5119	11
101	1	-4.7657	10.201	11
101	1	-3.3516	10.7	11
101	1	-1.8637	10.87	0
101	1	-0.36152	10.916	0
101	1	1.132	10.815	1
101	1	2.5243	10.274	1
101	1	3.8921	9.6713	1
101	1	4.7366	9.575	1
101	1	4.7366	9.575	1
101	1	4.7366	9.575	1
101	1	4.5204	8.9087	1
101	1	4.4506	8.3648	1
101	1	4.7917	7.3208	0
101	1	4.7917	7.3208	0
101	1	4.7917	7.3208	0
101	1	4.6429	7.2995	0
101	1	3.2444	6.776	3
101	1	3.0453	6.6982	3
101	1	3.4986	7.5324	0
101	1	3.4667	7.133	0
101	1	3.9431	8.0672	1
101	1	5.0205	9.1011	1
101	1	6.4121	9.6429	1
101	1	7.9049	9.6105	0
101	1	9.3781	9.3132	0
101	1	10.851	9.0158	0
101	1	11.984	8.7776	0
101	1	11.984	8.8535	0
101	1	11.947	8.8191	0
101	1	11.093	7.5943	0
101	1	10.773	6.1358	0
101	1	11.019	4.7128	2
101	1	11.32	3.25	0
101	1	11.039	1.7833	0
101	1	10.471	0.39303	0
101	1	9.902	-0.99616	0
101	1	9.2193	-2.335	4
101	1	8.5365	-3.6738	4
101	1	7.8538	-5.0128	0
101	1	7.5124	-5.6822	0
101	1	7.5124	-5.6822	0
101	1	7.5124	-5.6822	0
101	1	7.5124	-5.6822	0
101	1	7.1255	-6.4409	0
101	1	7.1255	-6.4409	0
101	1	6.4038	-7.4641	5
101	1	5.5197	-8.6793	5
101	1	4.4393	-9.714	5
101	1	3.2459	-10.628	5
101	1	1.9496	-11.264	0
101	1	0.45993	-11.368	0
101	1	-1.0297	-11.168	0
101	1	-2.4594	-10.728	7
101	1	-3.178	-10.512	7
101	1	-2.7358	-10.425	7
101	1	-1.3912	-9.7754	7
101	1	-1.3054	-9.7899	7
101	1	-2.4974	-10.69	7
101	1	-3.4468	-11.064	7
101	1	-3.7858	-10.942	7
101	1	-4.4434	-10.481	7
101	1	-5.7487	-9.7364	7
101	1	-6.9145	-8.8007	0
101	1	-7.9169	-7.6827	0
101	1	-8.6669	-6.3814	8
101	1	-8.7823	-6.3208	8
101	1	-8.7224	-7.8131	0
101	1	-8.7753	-7.5616	0
101	1	-9.2385	-6.1422	8
101	1	-9.8548	-4.78	8
101	1	-9.9145	-3.2877	8
101	1	-9.4115	-1.8793	8
101	1	-9.0631	-0.42721	0
101	1	-9.1933	1.0625	0
101	1	-9.5456	2.5233	10
101	1	-9.5073	4.0162	10
101	1	-8.8994	5.3804	10
101	1	-7.8162	6.4088	0
101	1	-6.5789	7.2614	11
101	1	-6.6144	7.1626	11
101	1	-7.3128	5.8366	0
101	1	-8.4236	4.8388	10
101	1	-9.8323	4.343	10
101	1	-10.325	4.413	10
101	1	-11.072	4.7272	10
101	1	-10.655	4.5706	10
101	1	-9.9893	3.713	10
101	1	-9.3235	2.3662	10
101	1	-8.4039	1.179	0
101	1	-7.4173	0.047666	0
101	1	-6.9789	-0.28665	0
101	1	-6.9789	-0.28665	0
101	1	-6.9789	-0.28665	0
101	1	-6.8354	-0.81872	0
101	1	-6.4378	-2.2679	8
101	1	-6.1313	-2.9527	8
101	1	-5.9553	-3.0483	8
101	1	-4.7234	-3.8972	9
101	1	-4.019	-4.5367	9
101	1	-3.9195	-4.5501	9
101	1	-2.5208	-4.5668	9
101	1	-2.1755	-4.5058	9
101	1	-1.0683	-3.5724	9
101	1	0.13846	-2.7739	0
101	1	0.61834	-2.4906	0
101	1	-0.33038	-2.5511	9
101	1	1.1387	-2.8532	6
101	1	2.6402	-2.8781	6
101	1	3.9361	-3.0289	6
101	1	4.0349	-3.2324	6
101	1	4.0349	-3.2466	6
101	1	5.1831	-3.2265	6
101	1	6.6806	-3.1831	6
101	1	7.1279	-3.1274	0
101	1	7.1279	-3.1274	0
101	1	7.1279	-3.1274	0
101	1	7.1279	-3.1274	0
101	1	7.1279	-3.1274	0
101	1	7.1279	-3.1274	0
101	1	7.1279	-3.1274	0
101	1	7.1279	-3.1274	0
101	1	7.1279	-3.1274	0
101	1	7.1279	-3.1274	0
101	1	7.1279	-3.1274	0
101	1	7.1279	-3.1274	0
101	1	7.1279	-3.1274	0
101	1	5.8462	-3.5599	6
101	1	4.4221	-4.0403	6
101	1	2.998	-4.5208	6
101	1	1.5738	-5.0013	0
101	1	0.14984	-5.4818	0
101	1	-1.2748	-5.9624	9
101	1	-2.6983	-6.4427	9
101	1	-4.1224	-6.9232	0
101	1	-5.5812	-7.2562	0
101	1	-7.0676	-7.0702	0
101	1	-8.5445	-6.7954	8
101	1	-10.042	-6.7779	0
101	1	-11.534	-6.9571	0
101	1	-12.529	-6.8696	0
101	1	-12.529	-6.8696	0
101	1	-12.529	-6.8696	0
101	1	-12.529	-6.8696	0
101	1	-12.529	-6.8696	0
101	1	-12.529	-6.8696	0
101	1	-12.529	-6.8696	0
101	1	-12.529	-6.8696	0
101	1	-12.529	-6.8696	0
101	1	-11.312	-6.5783	0
101	1	-9.9741	-6.3778	8
101	1	-9.9741	-6.3778	8
101	1	-9.9741	-6.3778	8
101	1	-9.6134	-5.9613	8
101	1	-8.8591	-5.0903	8
101	1	-9.486	-5.403	8
101	1	-10.877	-5.9699	0
101	1	-10.925	-5.9831	0
101	1	-9.5317	-6.1274	8
101	1	-8.0904	-5.9509	8
101	1	-6.5896	-5.882	8
101	1	-5.1004	-5.6783	9
101	1	-4.7552	-5.6172	9
101	1	-4.3676	-5.2255	9
101	1	-3.2657	-4.2074	9
101	1	-3.8514	-4.3587	9
101	1	-5.3481	-4.419	9
101	1	-6.8235	-4.6507	8
101	1	-8.0972	-5.4302	8
101	1	-8.1337	-5.4644	8
101	1	-8.1337	-5.4644	8
101	1	-8.1337	-5.4644	8
101	1	-8.1337	-5.4644	8
101	1	-9.3447	-4.5906	8
101	1	-9.5291	-4.5121	8
101	1	-11.023	-4.3953	8
101	1	-12.464	-3.9686	0
101	1	-13.23	-3.7326	0
101	1	-13.23	-3.7326	0
101	1	-13.23	-3.7326	0
101	1	-13.23	-3.7326	0
101	1	-13.23	-3.7326	0
101	1	-13.23	-3.7326	0
101	1	-13.23	-3.7326	0
101	1	-13.23	-3.7326	0
101	1	-13.23	-3.7326	0
101	1	-13.23	-3.7326	0
101	1	-13.23	-3.7326	0
101	1	-13.23	-3.7326	0
101	1	-11.785	-3.5816	0
101	1	-10.286	-3.4755	8
101	1	-9.0365	-3.3871	8
101	1	-9.0365	-3.3871	8
101	1	-9.0365	-3.3871	8
101	1	-9.0365	-3.3871	8
101	1	-9.0365	-3.3871	8
101	1	-9.0365	-3.3871	8
101	1	-9.0365	-3.3871	8
101	1	-9.0365	-3.3871	8
101	1	-9.0365	-3.3871	8
101	1	-9.0365	-3.3871	8
101	1	-9.0365	-3.3871	8
101	1	-9.0365	-3.3871	8
101	1	-9.0365	-3.3871	8
101	1	-9.0365	-3.3871	8
101	1	-9.7857	-3.3419	8
101	1	-11.286	-3.422	0
101	1	-12.787	-3.5087	0
101	1	-14.287	-3.5953	0
101	1	-14.387	-3.6762	0
101	1	-13.387	-3.6184	0
101	1	-11.886	-3.5567	0
101	1	-10.387	-3.4728	8
101	1	-9.2906	-3.3601	8
101	1	-8.3921	-3.2845	8
101	1	-6.8944	-3.1585	8
101	1	-5.3933	-3.1152	9
101	1	-4.5919	-3.1215	9
101	1	-4.5919	-3.1215	9
101	1	-4.0409	-3.1258	9
101	1	-3.9407	-3.1266	9
101	1	-3.9407	-3.1266	9
101	1	-3.9407	-3.1266	9
101	1	-3.9407	-3.1266	9
101	1	-3.9407	-3.1266	9
101	1	-3.9407	-3.1266	9
101	1	-3.9407	-3.1266	9
101	1	-3.9407	-3.1266	9
101	1	-3.9407	-3.1266	9
101	1	-3.9407	-3.1266	9
101	1	-3.9407	-3.1266	9
101	1	-3.9407	-3.1266	9
101	1	-3.9407	-3.1266	9
101	1	-3.9407	-3.1266	9
101	1	-3.2893	-3.1317	9
101	1	-1.7864	-3.1436	9
101	1	-0.28348	-3.1554	9
101	1	0.91882	-3.1648	0
101	1	1.1678	-3.1373	6
101	1	2.6616	-2.972	6
101	1	3.6077	-2.8674	6
101	1	3.6077	-2.8674	6
101	1	3.6077	-2.8674	6
101	1	3.6077	-2.8674	6
101	1	3.6077	-2.8674	6
101	1	3.6077	-2.8674	6
101	1	3.6077	-2.8674	6
101	1	3.6077	-2.8674	6
101	1	3.6077	-2.8674	6
101	1	3.6077	-2.8674	6
101	1	2.3211	-3.0703	6
101	1	0.83645	-3.3044	0
101	1	-0.64658	-3.5482	9
101	1	-0.99225	-3.6074	9
101	1	-1.4861	-3.6919	9
101	1	-1.5354	-3.7004	9
101	1	-1.8317	-3.9539	9
101	1	-1.8317	-4.2056	9
101	1	-1.8813	-4.3693	9
101	1	-2.1764	-4.6349	9
101	1	-3.5695	-4.8104	9
101	1	-5.0671	-4.8876	9
101	1	-6.5684	-4.8743	8
101	1	-8.0669	-4.9904	8
101	1	-9.0141	-4.9273	8
101	1	-9.0141	-4.9273	8
101	1	-9.0141	-4.9273	8
101	1	-9.0141	-4.9273	8
101	1	-9.0141	-4.9273	8
101	1	-9.0141	-4.9273	8
101	1	-9.0141	-4.9273	8
101	1	-9.5617	-5.3655	8
101	1	-10.118	-5.7928	8
101	1	-9.4746	-5.404	8
101	1	-10.546	-6.0519	0
101	1	-10.546	-6.0519	0
101	1	-9.7318	-5.5594	8
101	1	-8.4178	-4.832	8
101	1	-7.0745	-4.1805	8
101	1	-5.6816	-3.6306	8
101	1	-4.2262	-3.2568	9
101	1	-4.1789	-3.2404	9
101	1	-3.0974	-2.715	9
101	1	-1.7455	-2.0582	9
101	1	-0.39364	-1.4014	0
101	1	0.1471	-1.1387	0
101	1	0.1471	-1.1387	0
101	1	0.1471	-1.1387	0
101	1	0.24253	-1.1691	0
101	1	1.6746	-1.6253	6
101	1	3.0038	-2.3065	6
101	1	3.4102	-2.6786	6
101	1	3.486	-2.9173	6
101	1	3.8658	-4.2153	6
101	1	3.9002	-5.7082	5
101	1	3.4778	-7.1488	5
101	1	2.6426	-8.3869	5
101	1	1.4007	-9.219	5
101	1	0.053432	-9.8852	0
101	1	-0.49097	-10.144	0
101	1	0.40809	-8.9523	0
101	1	1.1301	-7.6381	5
101	1	2.2184	-6.6072	5
101	1	2.4235	-6.3876	5
101	1	2.4235	-6.3876	5
101	1	2.324	-6.104	5
101	1	1.8558	-4.9424	0
101	1	1.8558	-4.9424	0
101	1	1.8558	-4.9424	0
101	1	2.2174	-5.4226	0
101	1	3.1215	-6.6232	5
101	1	3.1215	-6.6232	5
101	1	3.1215	-6.6232	5
101	1	3.3695	-5.7583	5
101	1	4.2054	-4.5206	6
101	1	5.3138	-3.7575	6
101	1	4.4684	-3.8469	6
101	1	2.9655	-3.866	6
101	1	1.4627	-3.8852	6
101	1	-0.038515	-3.8611	9
101	1	-1.4978	-3.5061	9
101	1	-2.8418	-3.3489	9
101	1	-4.3392	-3.3352	9
101	1	-5.8228	-3.5656	8
101	1	-7.3256	-3.5494	8
101	1	-8.8207	-3.653	8
101	1	-10.298	-3.9254	8
101	1	-10.394	-3.9532	8
101	1	-10.394	-3.9532	8
101	1	-10.416	-4.1019	8
101	1	-10.442	-4.7019	8
101	1	-10.442	-4.7019	8
101	1	-10.442	-4.7019	8
101	1	-9.904	-4.8206	8
101	1	-10.906	-4.8421	8
101	1	-12.394	-4.6386	0
101	1	-13.731	-4.4342	0
101	1	-13.186	-4.5175	0
101	1	-11.688	-4.5481	0
101	1	-11.287	-4.53	0
101	1	-11.287	-4.53	0
101	1	-11.287	-4.53	0
101	1	-10.891	-4.4701	8
101	1	-9.9002	-4.3203	8
101	1	-9.1076	-4.2004	8
101	1	-8.6117	-4.0129	8
101	1	-8.5132	-3.8411	8
101	1	-7.2239	-3.6681	8
101	1	-6.3728	-3.6967	8
101	1	-6.0729	-3.6752	8
101	1	-4.5777	-3.534	9
101	1	-3.0971	-3.2768	9
101	1	-1.5965	-3.199	9
101	1	-1.4463	-3.1923	9
101	1	-1.4463	-3.1923	9
101	1	-1.4463	-3.1923	9
101	1	-1.4463	-3.1923	9
101	1	-1.3355	-4.5403	9
101	1	-1.2173	-5.9883	9
101	1	-1.1154	-7.2367	0
101	1	-1.2207	-5.9384	9
101	1	-1.1876	-4.4391	9
101	1	-0.64607	-3.0473	9
101	1	-0.93955	-3.2572	9
101	1	-1.9035	-4.4039	9
101	1	-2.7113	-5.67	9
101	1	-3.2298	-7.0783	0
101	1	-3.4874	-8.5588	7
101	1	-3.6533	-9.6479	7
101	1	-3.6533	-9.6479	7
101	1	-3.6533	-9.6479	7
101	1	-3.6533	-9.6479	7
101	1	-3.6533	-9.6479	7
101	1	-3.16	-9.5601	7
101	1	-1.6984	-9.2157	7
101	1	-0.24911	-8.8176	0
101	1	1.1519	-8.4328	5
101	1	2.6011	-8.0347	5
101	1	2.9875	-7.9286	5
101	1	2.9875	-7.9286	5
101	1	2.9875	-7.9286	5
101	1	2.9875	-7.9286	5
101	1	2.9875	-7.9286	5
101	1	2.9875	-7.9286	5
101	1	2.9875	-7.9286	5
101	1	2.9875	-7.9286	5
101	1	2.9875	-7.9286	5
101	1	3.0714	-6.7291	5
101	1	3.1769	-5.2298	6
101	1	3.4535	-3.7533	6
101	1	3.5035	-3.5078	6
101	1	3.5035	-3.5078	6
101	1	3.5035	-3.5078	6
101	1	3.5035	-3.5078	6
101	1	3.5035	-3.5078	6
101	1	4.8015	-3.6196	6
101	1	6.2987	-3.7486	6
101	1	7.7961	-3.8775	0
101	1	9.2935	-4.0065	4
101	1	10.092	-4.0796	4
101	1	10.092	-4.0796	4
101	1	10.092	-4.0796	4
101	1	10.092	-4.0796	4
101	1	10.092	-4.0796	4
101	1	10.092	-4.0796	4
101	1	10.092	-4.0796	4
101	1	10.078	-3.9803	4
101	1	9.9581	-3.2895	4
101	1	9.6704	-1.8144	4
101	1	9.3826	-0.33916	0
101	1	9.0592	1.1276	0
101	1	8.6377	2.5702	2
101	1	8.2302	3.2434	2
101	1	8.0194	3.6764	2
101	1	7.9914	3.6764	2
101	1	7.9914	3.6764	2
101	1	7.9914	3.6764	2
101	1	7.9914	3.6764	2
101	1	7.9914	3.6764	2
101	1	7.9914	3.6764	2
101	1	7.9914	3.6764	2
101	1	7.0581	3.8241	2
101	1	5.5845	4.1196	2
101	1	4.0918	4.2876	3
101	1	3.144	4.4084	3
101	1	3.144	4.4084	3
101	1	3.144	4.4084	3
101	1	3.144	4.4084	3
101	1	3.144	4.4084	3
101	1	3.144	4.4084	3
101	1	3.144	4.4084	3
101	1	3.178	5.0086	3
101	1	3.3042	6.5049	3
101	1	3.5654	7.9849	1
101	1	3.7622	9.4738	1
101	1	3.8391	9.9226	1
101	1	3.7094	8.5761	1
101	1	3.6758	8.227	1
101	1	3.6758	8.227	1
101	1	3.6246	8.6749	1
101	1	3.6246	8.6749	1
101	1	3.6246	8.6749	1
101	1	3.6246	8.6749	1
101	1	3.6246	8.6749	1
101	1	3.6167	9.5767	1
101	1	3.6167	9.5767	1
101	1	3.6167	9.5767	1
101	1	3.6167	9.5767	1
101	1	3.6167	9.5767	1
101	1	3.6167	9.5767	1
101	1	3.6167	9.5767	1
101	1	2.6186	9.0007	1
101	1	1.3169	8.2495	0
101	1	0.44902	7.7486	0
101	1	1.3419	8.2032	0
101	1	2.7662	8.6623	1
101	1	4.2575	8.592	1
101	1	5.6083	7.9553	0
101	1	4.8545	8.5366	1
101	1	3.663	9.2651	1
101	1	2.7788	9.4424	1
101	1	1.2866	9.5258	0
101	1	1.8329	9.5972	1
101	1	3.3232	9.7921	1
101	1	4.8135	9.987	1
101	1	5.3104	10.052	1
101	1	4.2175	9.9091	1
101	1	3.8201	9.8571	1
101	1	2.9756	9.7466	1
101	1	2.3795	9.6687	1
101	1	1.4356	9.5453	1
101	1	-0.045208	9.2922	0
101	1	-1.4907	8.8891	11
101	1	-2.9141	8.4069	11
101	1	-3.3412	8.1979	11
101	1	-3.3412	8.1979	11
101	1	-3.4545	7.7023	11
101	1	-4.305	6.4631	11
101	1	-4.5885	6.0501	11
101	1	-4.3521	7.278	11
101	1	-4.1388	7.4266	11
101	1	-4.0991	7.2765	11
101	1	-4.0372	5.7748	11
101	1	-4.0544	4.2724	12
101	1	-4.1101	3.4736	12
101	1	-4.2391	3.3204	12
101	1	-5.3489	2.3081	12
101	1	-6.4788	1.3172	12
101	1	-7.0062	0.8548	0
101	1	-7.0062	0.8548	0
101	1	-6.6308	1.5057	12
101	1	-5.8798	2.8076	12
101	1	-5.3247	3.8723	12
101	1	-5.7359	2.8502	12
101	1	-6.4051	1.5048	12
101	1	-6.9095	0.089079	0
101	1	-7.4339	-1.3187	8
101	1	-8.0444	-2.692	8
101	1	-8.2239	-3.1055	8
101	1	-8.2239	-3.1055	8
101	1	-8.2239	-3.1055	8
101	1	-8.2239	-3.1055	8
101	1	-8.2239	-3.1055	8
101	1	-8.2239	-3.1055	8
101	1	-8.2239	-3.1055	8
101	1	-8.2239	-3.1055	8
101	1	-8.2239	-3.1055	8
101	1	-8.2637	-1.7542	8
101	1	-8.3341	-0.25293	0
101	1	-8.4932	1.2377	0
101	1	-8.5085	1.5082	0
101	1	-7.5845	0.3235	0
101	1	-6.374	-0.55084	0
101	1	-4.9202	-0.89429	0
101	1	-3.8282	-0.77467	0
101	1	-4.8292	-1.4346	0
101	1	-6.055	-2.2987	8
101	1	-7.4454	-2.6879	8
101	1	-7.4454	-2.6879	8
101	1	-7.4454	-2.6879	8
101	1	-8.4867	-1.6749	8
101	1	-9.5214	-0.58742	0
101	1	-10.162	0.76347	0
101	1	-10.625	2.1929	10
101	1	-10.732	3.0361	10
101	1	-10.732	3.0361	10
101	1	-10.106	3.6118	10
101	1	-8.9317	4.5491	10
101	1	-7.6418	5.317	0
101	1	-6.4136	6.177	0
101	1	-5.2386	7.1144	11
101	1	-4.4791	7.5972	11
101	1	-4.4791	7.5972	11
101	1	-4.433	7.5972	11
101	1	-4.433	7.5915	11
101	1	-3.1211	7.2545	11
101	1	-1.6826	6.8203	11
101	1	-0.34625	6.1345	0
101	1	0.93305	5.4459	3
101	1	2.3106	4.8601	3
101	1	2.3595	4.8493	3
101	1	2.5756	4.9756	3
101	1	3.6594	6.003	3
101	1	3.9033	6.6544	3
101	1	4.2436	8.1182	1
101	1	4.6352	9.4093	1
101	1	4.6352	9.4093	1
101	1	4.6352	9.4093	1
101	1	4.6352	9.4093	1
101	1	4.6352	9.4093	1
101	1	4.782	9.2736	1
101	1	5.6606	8.0544	0
101	1	6.5314	6.8294	0
101	1	7.3693	5.5826	2
101	1	8.1374	4.6014	2
101	1	8.7322	3.7845	2
101	1	9.4309	2.4526	2
101	1	9.9624	1.0504	0
101	1	10.309	-0.41187	0
101	1	10.389	-1.9094	4
101	1	10.114	-3.379	4
101	1	10.114	-3.379	4
101	1	10.114	-3.379	4
101	1	10.114	-3.379	4
101	1	8.8073	-3.7277	4
101	1	7.3834	-4.2034	0
101	1	5.9129	-4.4946	6
101	1	5.475	-4.7286	6
101	1	4.44	-5.8049	5
101	1	3.8476	-7.1812	5
101	1	3.2017	-8.1697	5
101	1	2.1853	-9.2689	5
101	1	0.95315	-10.116	0
101	1	-0.45774	-10.618	0
101	1	-1.8902	-10.84	7
101	1	-3.0259	-10.673	7
101	1	-3.0259	-10.673	7
101	1	-3.628	-9.6946	7
101	1	-4.1963	-8.3068	7
101	1	-4.3742	-6.8239	0
101	1	-4.2843	-6.1285	9
101	1	-4.5193	-5.6306	9
101	1	-4.8218	-5.2385	9
101	1	-6.1551	-4.5656	8
101	1	-7.6451	-4.4042	8
101	1	-7.6451	-4.3562	8
101	1	-8.2425	-4.5362	8
101	1	-9.7082	-4.2522	8
101	1	-11.075	-3.6295	0
101	1	-10.847	-3.9735	8
101	1	-10.611	-4.1925	8
101	1	-10.782	-2.7015	0
101	1	-10.951	-1.2101	0
101	1	-11.222	0.21725	0
101	1	-11.156	1.7128	10
101	1	-11.034	3.2078	10
101	1	-11.007	3.7085	10
101	1	-11.007	3.7085	10
101	1	-10.694	4.6057	10
101	1	-10.202	6.0179	10
101	1	-9.2177	7.141	0
101	1	-8.0408	8.0757	0
101	1	-6.7171	8.7828	11
101	1	-5.3639	9.4379	11
101	1	-3.9517	9.9364	11
101	1	-2.497	10.314	11
101	1	-1.0408	10.686	0
101	1	0.45255	10.683	0
101	1	0.12133	10.924	0
101	1	-0.93114	11.983	0
101	1	-1.4973	13.365	0
101	1	-1.5656	14.212	0
101	1	-2.0451	13.169	0
101	1	-2.9974	12.008	0
101	1	-3.9189	10.821	11
101	1	-4.8331	9.6278	11
101	1	-5.7474	8.4349	11
101	1	-6.5283	7.1522	11
101	1	-7.4482	5.9684	0
101	1	-8.4388	4.8381	10
101	1	-9.4295	3.7078	10
101	1	-10.38	2.546	10
101	1	-11.047	1.1999	10
101	1	-11.693	-0.15723	0
101	1	-12.335	-1.5159	0
101	1	-12.634	-2.9788	0
101	1	-12.685	-4.3294	0
101	1	-12.685	-4.3294	0
101	1	-12.685	-4.3294	0
101	1	-12.685	-4.3294	0
101	1	-13.766	-4.1172	0
101	1	-14.258	-4.0025	0
101	1	-14.258	-4.0025	0
101	1	-14.258	-4.0025	0
101	1	-14.258	-4.0025	0
101	1	-14.258	-4.0025	0
101	1	-14.258	-4.0025	0
101	1	-14.258	-4.0025	0
101	1	-14.258	-4.0025	0
101	1	-14.258	-4.0025	0
101	1	-14.258	-4.0025	0
101	1	-14.258	-4.0025	0
101	1	-14.258	-4.0025	0
101	1	-14.258	-4.0025	0
101	1	-14.258	-4.0025	0
101	1	-14.258	-4.0025	0
101	1	-14.258	-4.0025	0
101	1	-14.258	-4.0025	0
101	1	-14.258	-4.0025	0
101	1	-14.258	-4.0025	0
101	1	-14.258	-4.0025	0
101	1	-14.258	-4.0025	0
101	1	-14.258	-4.0025	0
101	1	-14.258	-4.0025	0
101	1	-14.258	-4.0025	0
101	1	-14.258	-4.0025	0
101	1	-14.258	-4.0025	0
101	1	-14.258	-4.0025	0
101	1	-14.258	-4.0025	0
101	1	-14.258	-4.0025	0
101	1	-14.308	-3.9522	0
101	1	-14.308	-3.8617	0
101	1	-14.308	-3.8617	0
101	1	-14.308	-3.8617	0
101	1	-14.308	-3.8617	0
101	1	-14.308	-3.8617	0
101	1	-14.308	-3.8617	0
101	1	-14.308	-3.8468	0
101	1	-14.308	-3.8468	0
101	1	-14.308	-3.8468	0
101	1	-13.334	-2.7806	0
101	1	-13.21	-2.5628	0
101	1	-13.21	-2.5628	0
101	1	-14.052	-2.6777	0
101	1	-14.552	-2.6219	0
101	1	-14.589	-2.5876	0
101	1	-14.757	-1.3647	0
101	1	-14.846	0.092289	0
101	1	-14.846	1.5819	0
101	1	-14.846	1.9288	0
101	1	-14.846	1.9288	0
101	1	-14.114	1.248	0
101	1	-13.049	0.2011	0
101	1	-12.918	0.14918	0
101	1	-12.949	1.6422	0
101	1	-12.729	2.822	10
101	1	-12.703	1.3713	0
101	1	-13.014	-0.097863	0
101	1	-13.52	-1.5128	0
101	1	-13.667	-2.7008	0
101	1	-13.824	-2.2783	0
101	1	-13.824	-2.2783	0
101	1	-13.824	-2.2783	0
101	1	-14.521	-2.1988	0
101	1	-14.67	-2.1078	0
101	1	-14.67	-2.1078	0
101	1	-13.393	-2.3599	0
101	1	-11.898	-2.5035	0
101	1	-10.473	-2.7829	8
101	1	-10.473	-2.7829	8
101	1	-9.4951	-3.0001	8
101	1	-8.0542	-3.1632	8
101	1	-6.5541	-3.255	8
101	1	-5.054	-3.3469	9
101	1	-4.2539	-3.3959	9
101	1	-3.4538	-3.4449	9
101	1	-3.4538	-3.4449	9
101	1	-3.4538	-3.4449	9
101	1	-3.4538	-3.4449	9
101	1	-3.4538	-3.4449	9
101	1	-3.4538	-3.4449	9
101	1	-3.4538	-3.4449	9
101	1	-4.0121	-4.1531	9
101	1	-4.9425	-5.3333	9
101	1	-5.5938	-6.1593	0
101	1	-5.7198	-6.6437	0
101	1	-5.7451	-6.2403	0
101	1	-5.2937	-4.8167	9
101	1	-4.331	-3.675	9
101	1	-3.1951	-2.7716	9
101	1	-2.3736	-1.5246	9
101	1	-2.1811	-0.90333	0
101	1	-2.1811	-0.90333	0
101	1	-2.1979	-2.3561	9
101	1	-2.1529	-3.8579	9
101	1	-2.228	-5.359	9
101	1	-2.2086	-6.8617	9
101	1	-2.4474	-8.339	7
101	1	-2.8349	-9.7911	7
101	1	-2.8868	-10.036	7
101	1	-2.8868	-10.036	7
101	1	-2.8868	-10.036	7
101	1	-2.8868	-10.036	7
101	1	-2.8868	-10.036	7
101	1	-2.8868	-10.036	7
101	1	-2.4503	-9.923	7
101	1	-1.0128	-9.4876	0
101	1	0.36129	-9.0157	0
101	1	1.8193	-8.6516	5
101	1	3.2533	-8.2055	5
101	1	3.3007	-8.1075	5
101	1	3.3007	-7.8298	5
101	1	3.4901	-7.5848	5
101	1	3.4901	-7.5848	5
101	1	3.4901	-7.5848	5
101	1	3.4901	-7.5848	5
101	1	3.4901	-7.5848	5
101	1	3.4901	-7.5848	5
101	1	3.0787	-6.2962	5
101	1	3.0657	-6.2977	5
101	1	2.833	-7.7727	5
101	1	2.0523	-9.0459	5
101	1	2.6692	-8.3882	5
101	1	3.3622	-7.5345	5
101	1	3.6575	-6.6824	5
101	1	3.9521	-5.2638	6
101	1	4.1573	-3.775	6
101	1	4.2257	-3.2787	6
101	1	4.2257	-3.2787	6
101	1	4.2257	-3.2787	6
101	1	4.2257	-3.2787	6
101	1	4.2257	-3.2787	6
101	1	4.4761	-3.2842	6
101	1	5.9768	-3.3507	6
101	1	7.4738	-3.5019	0
101	1	8.9692	-3.653	4
101	1	10.116	-3.7991	4
101	1	10.116	-3.7991	4
101	1	10.116	-3.7991	4
101	1	10.116	-3.7991	4
101	1	10.116	-3.7991	4
101	1	10.116	-3.7991	4
101	1	10.116	-3.7991	4
101	1	10.065	-3.3511	4
101	1	9.8277	-1.8687	4
101	1	9.5046	-0.40091	0
101	1	9.1534	1.0596	0
101	1	8.6784	2.4854	2
101	1	8.2508	3.5786	2
101	1	8.2508	3.5786	2
101	1	8.2508	3.5786	2
101	1	8.2508	3.5786	2
101	1	7.6321	3.6569	2
101	1	6.191	4.0788	2
101	1	4.7221	4.3966	3
101	1	3.547	4.6509	3
101	1	3.547	4.6509	3
101	1	3.547	4.6509	3
101	1	3.547	4.6509	3
101	1	3.547	4.6509	3
101	1	3.6239	5.7996	3
101	1	3.8225	7.2388	0
101	1	3.901	8.7395	1
101	1	3.9426	9.6902	1
101	1	3.9426	9.6902	1
101	1	3.9426	9.6902	1
101	1	3.9426	9.6902	1
101	1	3.9426	9.6902	1
[truncated: 7,095 more rows]

## Sheet: Fig 3b
pid	Euclidean	Temporal	Compositional	Mean-tracker
101	0.523857	0.000184705	0.475959	2.9606e-10
102	0.950649	0.02879	0.0205613	8.1724e-09
103	0.0414479	0.0835597	0.87384	0.00115261
104	0.0151249	0.186564	0.798312	9.87495e-12
105	0.0781148	0.168398	0.752824	0.000662439
106	0.589738	0.00317955	0.407082	1.26565e-07
107	0.275806	0.0335845	0.690258	0.000351745
108	0.0067589	0.102603	0.888956	0.00168172
109	0.520522	0.00730671	0.471969	0.000202027
110	0.157388	0.064991	0.777234	0.000386927
111	0.233548	0.0848163	0.681257	0.000379188
112	0.0494476	0.0899266	0.860395	0.000231099
113	0.0911013	0.044619	0.863485	0.000794918
114	0.238625	0.0779508	0.682834	0.00058927
115	0.277556	0.0817395	0.640528	0.000177326
116	0.214807	0.0747152	0.710004	0.000473376
117	0.257229	0.0713234	0.671052	0.000395091
118	0.119753	0.103602	0.776268	0.000377189
119	0.00438382	0.0156504	0.979963	2.4151e-06
120	0.125307	0.0903902	0.782754	0.00154891
122	0.110731	0.0178411	0.871428	1.77799e-08
123	0.172917	0.0820865	0.744391	0.000605771
124	0.215798	0.198565	0.582716	0.00292207
125	0.00811459	0.0679329	0.923756	0.000196301
126	0.230272	0.073688	0.695619	0.000420444
127	0.322337	0.0495498	0.627633	0.000480558
128	0.238725	0.0736636	0.687185	0.00042643
129	0.006616	2.26695e-05	0.993361	6.59201e-14
130	0.315654	0.0413958	0.642766	0.000184587
131	0.400414	0.051576	0.547951	5.95185e-05
132	0.0185688	0.395516	0.585544	0.000371367
133	0.0252365	0.000913382	0.97385	6.79108e-11
134	0.227748	0.0743063	0.697489	0.000456776
135	0.145151	0.104627	0.749702	0.000520466
139	0.0525466	0.0541526	0.89316	0.000140741
140	0.198751	0.552711	0.248434	0.000104269
141	0.226044	0.0726012	0.700919	0.000435733
142	0.24208	0.0650189	0.69254	0.000360922
143	0.282328	0.0736011	0.643852	0.00021919
144	0.939913	5.1142e-06	0.0600823	5.77686e-15
145	0.0121768	0.0290496	0.957212	0.00156178
146	0.232461	0.0688223	0.697861	0.000855605
147	0.116234	0.00295779	0.880808	1.42105e-09
148	0.832654	0.0537135	0.113632	1.01647e-06
149	0.496472	0.0168252	0.486546	0.000156231
150	0.0262814	0.00144429	0.972274	2.96053e-07
151	0.237293	0.0706609	0.691641	0.000405401
152	3.80415e-05	9.27804e-07	0.999961	7.60253e-11

## Sheet: Fig 3c
pid	model_inference_1	model_inference_2	model_inference_3	model_inference_4
101	63.3744	9.91803	64.285	16.3056
102	51.8791	6.23065	48.4825	22.3496
103	52.4047	12.3102	52.3334	22.6781
104	59.8646	-0.300928	41.4361	26.9304
105	54.8174	-2.49286	39.0232	17.6437
106	49.4788	3.20216	46.4953	20.205
107	45.9046	0.0699607	61.8756	19.0565
108	53.969	3.07579	44.0147	25.6526
109	53.0841	9.29166	45.9329	25.2768
110	52.036	4.20968	48.9086	18.7116
111	59.7907	2.41085	37.5041	26.0799
112	56.7669	8.91667	47.7635	10.3288
113	52.5925	2.2075	51.411	24.9858
114	54.0761	18.2948	53.8057	16.7411
115	47.5062	6.71495	54.6206	19.7214
116	53.3709	5.98359	58.9247	17.732
117	50.2843	3.44035	55.1343	25.1668
118	51.1252	3.34702	49.9819	24.4361
119	57.2588	14.5786	63.3756	22.0446
120	59.287	1.80536	42.2492	21.0154
122	57.7856	6.02327	53.6178	15.1083
123	51.5876	4.2492	53.389	12.5693
124	48.5815	-2.01149	38.7163	14.7203
125	39.0905	22.4624	51.9622	17.9502
126	52.8618	9.22267	49.2805	17.1121
127	56.0364	3.24466	55.8358	19.6515
128	52.429	7.67278	46.0644	16.7675
129	48.6779	6.37578	47.9762	21.3475
130	49.1181	4.26562	41.565	26.4906
131	57.685	8.22413	51.6182	20.4013
132	53.9993	3.67707	40.9659	20.573
133	50.7437	4.66305	42.1217	22.5671
134	49.3959	4.17204	49.3954	15.4484
135	51.1519	4.29801	57.2985	17.2041
139	55.9335	4.84277	47.7715	18.6899
140	58.6094	3.213	50.0114	17.1234
141	56.8015	4.28505	39.1667	26.0019
142	61.2755	7.27696	51.2233	20.7269
143	46.5109	2.96494	50.582	19.7858
144	50.6257	10.4447	52.3402	20.2551
145	46.6547	0.14097	44.1577	22.2261
146	57.2333	6.62227	51.3567	16.6108
147	57.143	0.429225	39.7184	24.0941
148	47.5274	12.4379	49.3897	11.9356
149	60.6766	3.47443	64.2486	12.7288
150	57.7137	6.91085	52.5824	17.5659
151	51.0883	-1.01326	57.808	18.2452
152	53.9174	12.7553	62.6639	9.45414

## Sheet: Fig 3d
pid	inference_sqError_real_model	inference_sqError_real_rate
101	NaN	NaN
102	5.90723	19.8228
103	27.0647	40.797
104	13.6359	27.5805
105	18.5951	35.3383
106	13.2707	27.2552
107	15.3618	4.69856
108	8.3029	19.3994
109	26.8817	35.2269
110	50.3918	57.4294
111	26.8675	34.7368
112	12.3436	26.8029
113	15.1532	29.5865
114	26.365	36.4748
115	17.7736	31.8332
116	25.6791	23.2685
117	21.3716	33.2828
118	43.5869	46.1924
119	37.5425	44.8107
120	29.9677	42.5304
122	8.12156	14.8097
123	44.8234	49.753
124	21.2221	39.3883
125	31.5628	48.4381
126	13.2848	27.7114
127	28.365	38.4989
128	30.1982	45.5159
129	24.2531	20.2985
130	13.4052	20.9538
131	30.7043	42.8325
132	8.86805	13.4061
133	24.0905	20.8592
134	57.648	67.4114
135	27.7072	39.4881
139	8.20676	20.4418
140	15.885	22.485
141	12.2646	26.0856
142	19.5445	31.0006
143	49.6416	55.2691
144	14.3435	20.7465
145	22.3635	21.6261
146	23.1267	35.7229
147	19.0808	7.84518
148	13.6441	18.1737
149	29.6587	35.3295
150	9.03088	15.676
151	24.361	35.5257
152	18.1528	12.7009

## Sheet: Fig 3e
pid	Euclidean	Temporal	Compositional	Mean-tracker
101	0.140448	0.000433834	0.675587	0.183531
102	0.274187	0.000245398	0.658628	0.0669392
103	0.378609	8.0397e-05	0.566364	0.0549472
104	0.146541	0.000614897	0.590907	0.261937
105	0.0921318	0.000413699	0.199084	0.708371
106	0.206823	0.000260844	0.720281	0.0726344
107	0.167948	0.000317367	0.51186	0.319875
108	0.25152	0.000195877	0.692904	0.0553802
109	0.0655607	0.000514861	0.0970651	0.836859
110	0.177122	0.000312874	0.510314	0.312251
111	0.0418014	0.000978816	0.0337822	0.923438
112	0.409817	0.000692064	0.414809	0.174682
113	0.225629	0.000370116	0.653198	0.120802
114	0.247084	0.000325711	0.389417	0.363174
115	0.257214	0.000478994	0.526282	0.216025
116	0.288302	6.77578e-05	0.700918	0.010712
117	0.1068	0.000304604	0.118291	0.774605
118	0.239761	0.000358339	0.633401	0.126479
119	0.256546	0.000314945	0.67924	0.0638993
120	0.0690856	0.0002648	0.0951977	0.835452
122	0.345903	0.000308682	0.535325	0.118464
123	0.0031575	0.000143305	0.966089	0.0306107
124	0.345063	0.000330712	0.498633	0.155974
125	0.20202	0.00041569	0.722709	0.0748555
126	0.228228	0.000379535	0.598526	0.172866
127	0.214864	0.000422365	0.574815	0.209899
128	0.256545	0.000288437	0.648498	0.0946679
129	0.248311	0.000294457	0.647848	0.103547
130	0.22127	0.000330896	0.603527	0.174872
131	0.224531	0.000453593	0.555004	0.220011
132	0.210436	0.000194837	0.683705	0.105665
133	0.25948	0.00024785	0.511178	0.229093
134	0.203602	0.000498901	0.573131	0.222769
135	0.162316	0.000513343	0.322862	0.514309
139	0.239234	0.000317043	0.627961	0.132487
140	0.268736	0.00019271	0.488208	0.242863
141	0.224026	0.0004627	0.513289	0.262222
142	0.248125	0.000255684	0.583487	0.168132
143	0.247005	0.000287109	0.525739	0.226969
144	0.252338	0.000250037	0.61647	0.130942
145	0.218259	0.000266086	0.499307	0.282167
146	0.234533	0.000265252	0.668414	0.0967878
147	0.217812	0.000408159	0.562039	0.219741
148	0.250885	0.000215517	0.724736	0.0241639
149	0.214561	0.000374461	0.595996	0.189068
150	0.260355	0.000269898	0.593561	0.145814
151	0.240557	0.000337376	0.587135	0.171971
152	0.222578	0.000572867	0.560034	0.216815

## Sheet: Fig 3f
pid	spatial_effect	predictive_effect
101	7.39145	0.348635
102	5.85395	1.65768
103	4.52592	0.342297
104	5.26765	1.6563
105	5.81069	0.472916
106	7.10937	0.251907
107	4.16231	0.340163
108	4.87079	0.926416
109	6.60952	0.299451
110	1.77159	0.955745
111	2.93008	2.06383
112	4.04448	0.54035
113	4.69998	0.515714
114	2.54298	1.10105
115	6.12549	0.46257
116	2.7073	2.87544
117	1.92424	2.09007
118	3.32315	0.687784
119	5.42985	1.10467
120	2.73056	0.664739
122	5.89121	0.42549
123	1.21002	1.18322
124	5.71519	1.36723
125	2.62771	0.626957
126	1.68975	1.5744
127	4.28047	2.63167
128	2.74315	2.49391
129	7.21816	0.212498
130	3.50147	1.96365
131	3.51626	1.36987
132	6.01278	1.07515
133	5.20872	0.109646
134	1.1127	1.10007
135	3.98002	0.266419
139	4.44536	0.242164
140	6.2866	1.76422
141	1.93494	2.10496
142	2.22259	1.78407
143	3.55776	1.60029
144	7.95851	0.2468
145	4.05817	0.556814
146	2.63581	0.716169
147	7.92329	0.945011
148	5.93153	0.278036
149	5.33947	1.96239
150	6.46529	0.926164
151	1.85768	1.87074
152	6.92525	0.60886

## Sheet: Fig 3g
pid	spatial_weight	inference_sqError_real_rate
101	0.954957	NaN
102	0.779318	19.8228
103	0.929687	40.797
104	0.760787	27.5805
105	0.924738	35.3383
106	0.965779	27.2552
107	0.92445	4.69856
108	0.840196	19.3994
109	0.956658	35.2269
110	0.649569	57.4294
111	0.586731	34.7368
112	0.882144	26.8029
113	0.901123	29.5865
114	0.697848	36.4748
115	0.929787	31.8332
116	0.484941	23.2685
117	0.479346	33.2828
118	0.828523	46.1924
119	0.830949	44.8107
120	0.804218	42.5304
122	0.93264	14.8097
123	0.505599	49.753
124	0.806955	39.3883
125	0.807367	48.4381
126	0.517669	27.7114
127	0.619269	38.4989
128	0.523796	45.5159
129	0.971403	20.2985
130	0.640694	20.9538
131	0.719641	42.8325
132	0.848313	13.4061
133	0.979383	20.8592
134	0.502853	67.4114
135	0.937261	39.4881
139	0.948339	20.4418
140	0.780864	22.485
141	0.478958	26.0856
142	0.554724	31.0006
143	0.689749	55.2691
144	0.969922	20.7465
145	0.879347	21.6261
146	0.786344	35.7229
147	0.893439	7.84518
148	0.955224	18.1737
149	0.731248	35.3295
150	0.874698	15.676
151	0.498249	35.5257
152	0.919186	12.7009
