# Supplementary material for: Hippocampal spatio-predictive cognitive maps adaptively guide reward generalization
Source: Nat Neurosci. 2023 Apr 3;26(4):615–26. doi: 10.1038/s41593-023-01283-x (PMC10076220; doi:10.1038/s41593-023-01283-x)
Supplement: Source Data Fig. 4 — Statistical source data. [file 41593_2023_1283_MOESM5_ESM.xlsx]

## Sheet: Fig 4b
pid	pe_spatial	spatial_effect
101	-0.246029	7.39145
102	-0.537003	5.85395
103	-1.21506	4.52592
104	4.80604	5.26765
105	2.74813	5.81069
106	3.736	7.10937
107	2.99636	4.16231
108	1.49213	4.87079
109	4.90662	6.60952
110	-2.89995	1.77159
111	5.86314	2.93008
112	2.68046	4.04448
113	2.63444	4.69998
114	-0.173633	2.54298
115	4.08055	6.12549
116	-0.724439	2.7073
117	-1.21521	1.92424
118	3.68425	3.32315
119	-1.26173	5.42985
120	-0.06073	2.73056
122	4.51703	5.89121
123	-0.450479	1.21002
124	-1.91559	5.71519
125	1.95443	2.62771
126	-2.42478	1.68975
127	2.58786	4.28047
128	-1.10148	2.74315
129	7.62101	7.21816
130	3.0352	3.50147
131	-2.94495	3.51626
132	4.23875	6.01278
133	2.48667	5.20872
134	0.710422	1.1127
135	-0.882993	3.98002
139	13.5241	4.44536
140	-2.71333	6.2866
141	-0.534166	1.93494
142	0.998551	2.22259
143	-0.460719	3.55776
144	3.49708	7.95851
145	5.21727	4.05817
146	2.13899	2.63581
147	6.73757	7.92329
148	2.52961	5.93153
149	3.25542	5.33947
150	3.80351	6.46529
151	3.42526	1.85768
152	1.16087	6.92525

## Sheet: Fig 4c
pid	pe_spatial	inference_error
101	-0.246029	NaN
102	-0.537003	19.8228
103	-1.21506	40.797
104	4.80604	27.5805
105	2.74813	35.3383
106	3.736	27.2552
107	2.99636	4.69856
108	1.49213	19.3994
109	4.90662	35.2269
110	-2.89995	57.4294
111	5.86314	34.7368
112	2.68046	26.8029
113	2.63444	29.5865
114	-0.173633	36.4748
115	4.08055	31.8332
116	-0.724439	23.2685
117	-1.21521	33.2828
118	3.68425	46.1924
119	-1.26173	44.8107
120	-0.06073	42.5304
122	4.51703	14.8097
123	-0.450479	49.753
124	-1.91559	39.3883
125	1.95443	48.4381
126	-2.42478	27.7114
127	2.58786	38.4989
128	-1.10148	45.5159
129	7.62101	20.2985
130	3.0352	20.9538
131	-2.94495	42.8325
132	4.23875	13.4061
133	2.48667	20.8592
134	0.710422	67.4114
135	-0.882993	39.4881
139	13.5241	20.4418
140	-2.71333	22.485
141	-0.534166	26.0856
142	0.998551	31.0006
143	-0.460719	55.2691
144	3.49708	20.7465
145	5.21727	21.6261
146	2.13899	35.7229
147	6.73757	7.84518
148	2.52961	18.1737
149	3.25542	35.3295
150	3.80351	15.676
151	3.42526	35.5257
152	1.16087	12.7009

## Sheet: Fig 4d
pid	pe_temporal	temporal_effect
101	-3.20492	0.348635
102	1.65209	1.65768
103	1.44489	0.342297
104	-0.0344278	1.6563
105	-0.395263	0.472916
106	-3.66698	0.251907
107	-1.38337	0.340163
108	-1.26066	0.926416
109	-3.05635	0.299451
110	1.77138	0.955745
111	-2.61124	2.06383
112	-3.85125	0.54035
113	-5.10014	0.515714
114	-4.6489	1.10105
115	-6.20465	0.46257
116	1.62741	2.87544
117	4.90681	2.09007
118	-2.93849	0.687784
119	7.08943	1.10467
120	-2.39194	0.664739
122	-5.08887	0.42549
123	1.64524	1.18322
124	-1.19969	1.36723
125	-5.17941	0.626957
126	2.17205	1.5744
127	-3.20241	2.63167
128	1.13161	2.49391
129	-2.82496	0.212498
130	-1.03552	1.96365
131	0.448844	1.36987
132	3.72561	1.07515
133	-1.46856	0.109646
134	-5.62732	1.10007
135	0.957177	0.266419
139	-11.0899	0.242164
140	5.43373	1.76422
141	0.958463	2.10496
142	-2.06836	1.78407
143	-0.83171	1.60029
144	-4.22016	0.2468
145	-4.28197	0.556814
146	0.796597	0.716169
147	-0.20777	0.945011
148	-0.344948	0.278036
149	-2.19666	1.96239
150	-2.35372	0.926164
151	-2.40082	1.87074
152	-3.38079	0.60886

## Sheet: Fig 4e
pid	pe_temporal	inference_error
101	-3.20492	NaN
102	1.65209	19.8228
103	1.44489	40.797
104	-0.0344278	27.5805
105	-0.395263	35.3383
106	-3.66698	27.2552
107	-1.38337	4.69856
108	-1.26066	19.3994
109	-3.05635	35.2269
110	1.77138	57.4294
111	-2.61124	34.7368
112	-3.85125	26.8029
113	-5.10014	29.5865
114	-4.6489	36.4748
115	-6.20465	31.8332
116	1.62741	23.2685
117	4.90681	33.2828
118	-2.93849	46.1924
119	7.08943	44.8107
120	-2.39194	42.5304
122	-5.08887	14.8097
123	1.64524	49.753
124	-1.19969	39.3883
125	-5.17941	48.4381
126	2.17205	27.7114
127	-3.20241	38.4989
128	1.13161	45.5159
129	-2.82496	20.2985
130	-1.03552	20.9538
131	0.448844	42.8325
132	3.72561	13.4061
133	-1.46856	20.8592
134	-5.62732	67.4114
135	0.957177	39.4881
139	-11.0899	20.4418
140	5.43373	22.485
141	0.958463	26.0856
142	-2.06836	31.0006
143	-0.83171	55.2691
144	-4.22016	20.7465
145	-4.28197	21.6261
146	0.796597	35.7229
147	-0.20777	7.84518
148	-0.344948	18.1737
149	-2.19666	35.3295
150	-2.35372	15.676
151	-2.40082	35.5257
152	-3.38079	12.7009

## Sheet: Fig 4f
pid	spatial_effect	predictive_effect
101	5.00445	2.72744
102	4.64214	2.30646
103	3.74812	1.16295
104	4.56773	3.14278
105	4.81198	1.32985
106	5.1916	1.72991
107	3.49181	0.95806
108	4.35847	1.7499
109	4.7265	2.88152
110	1.88083	0.94071
111	2.46713	1.62654
112	3.55109	1.09689
113	3.80879	0.237143
114	2.14369	0.701807
115	4.7456	1.75402
116	2.37258	2.54705
117	2.01536	2.38938
118	3.18052	0.622019
119	4.39676	2.44222
120	2.59505	0.502485
122	4.46507	2.54297
123	1.88516	1.18487
124	4.68984	1.87913
125	2.7653	0.582688
126	1.71095	1.66273
127	3.05413	1.38321
128	2.56615	2.44234
129	5.39805	2.71341
130	2.89115	1.38237
131	2.71925	0.563592
132	5.04573	1.57093
133	4.0895	1.46766
134	1.14449	1.05763
135	3.22845	0.79403
139	3.62719	1.13871
140	5.2022	3.23215
141	1.64486	1.88291
142	2.03373	1.58477
143	2.79048	0.721987
144	5.94244	1.67686
145	3.35394	0.291463
146	2.57724	0.611303
147	5.91034	2.56832
148	4.54338	1.89348
149	3.72219	0.405697
150	5.14869	1.85209
151	2.03798	2.13756
152	5.02706	2.22406

## Sheet: Fig 4g
pid	inference_error
101	NaN
102	19.8228
103	40.797
104	27.5805
105	35.3383
106	27.2552
107	4.69856
108	19.3994
109	35.2269
110	57.4294
111	34.7368
112	26.8029
113	29.5865
114	36.4748
115	31.8332
116	23.2685
117	33.2828
118	46.1924
119	44.8107
120	42.5304
122	14.8097
123	49.753
124	39.3883
125	48.4381
126	27.7114
127	38.4989
128	45.5159
129	20.2985
130	20.9538
131	42.8325
132	13.4061
133	20.8592
134	67.4114
135	39.4881
139	20.4418
140	22.485
141	26.0856
142	31.0006
143	55.2691
144	20.7465
145	21.6261
146	35.7229
147	7.84518
148	18.1737
149	35.3295
150	15.676
151	35.5257
152	12.7009

## Sheet: Fig 4h
pid	pe_spatial	inference_error	spatial_effect
101	-0.246029	NaN	7.39145
102	-0.537003	19.8228	5.85395
103	-1.21506	40.797	4.52592
104	4.80604	27.5805	5.26765
105	2.74813	35.3383	5.81069
106	3.736	27.2552	7.10937
107	2.99636	4.69856	4.16231
108	1.49213	19.3994	4.87079
109	4.90662	35.2269	6.60952
110	-2.89995	57.4294	1.77159
111	5.86314	34.7368	2.93008
112	2.68046	26.8029	4.04448
113	2.63444	29.5865	4.69998
114	-0.173633	36.4748	2.54298
115	4.08055	31.8332	6.12549
116	-0.724439	23.2685	2.7073
117	-1.21521	33.2828	1.92424
118	3.68425	46.1924	3.32315
119	-1.26173	44.8107	5.42985
120	-0.06073	42.5304	2.73056
122	4.51703	14.8097	5.89121
123	-0.450479	49.753	1.21002
124	-1.91559	39.3883	5.71519
125	1.95443	48.4381	2.62771
126	-2.42478	27.7114	1.68975
127	2.58786	38.4989	4.28047
128	-1.10148	45.5159	2.74315
129	7.62101	20.2985	7.21816
130	3.0352	20.9538	3.50147
131	-2.94495	42.8325	3.51626
132	4.23875	13.4061	6.01278
133	2.48667	20.8592	5.20872
134	0.710422	67.4114	1.1127
135	-0.882993	39.4881	3.98002
139	13.5241	20.4418	4.44536
140	-2.71333	22.485	6.2866
141	-0.534166	26.0856	1.93494
142	0.998551	31.0006	2.22259
143	-0.460719	55.2691	3.55776
144	3.49708	20.7465	7.95851
145	5.21727	21.6261	4.05817
146	2.13899	35.7229	2.63581
147	6.73757	7.84518	7.92329
148	2.52961	18.1737	5.93153
149	3.25542	35.3295	5.33947
150	3.80351	15.676	6.46529
151	3.42526	35.5257	1.85768
152	1.16087	12.7009	6.92525
