# Supplementary material for: Hippocampal spatio-predictive cognitive maps adaptively guide reward generalization
Source: Nat Neurosci. 2023 Apr 3;26(4):615–26. doi: 10.1038/s41593-023-01283-x (PMC10076220; doi:10.1038/s41593-023-01283-x)
Supplement: Source Data Fig. 5 — Statistical source data. [file 41593_2023_1283_MOESM6_ESM.xlsx]

## Sheet: Fig 5a
pid	V1	V2	V3	V4	V5	V6	V7	V8	V9	V10	V11	V12	V13	V14	V15	V16	V17	V18	V19	V20	V21	V22	V23	V24	V25	V26	V27	V28	V29	V30	V31	V32	V33	V34	V35	V36	V37	V38	V39	V40	V41	V42	V43	V44	V45	V46	V47	V48	V49
101	0.192206	0.19756	0.203026	0.208603	0.214293	0.220094	0.226008	0.232033	0.23817	0.244417	0.250774	0.257239	0.263813	0.270494	0.277281	0.284171	0.291163	0.298256	0.305447	0.312734	0.320115	0.327588	0.335148	0.342794	0.350523	0.358331	0.366214	0.37417	0.382195	0.390284	0.398435	0.406641	0.414901	0.423208	0.431559	0.439949	0.448374	0.456828	0.465308	0.473807	0.482322	0.490847	0.499377	0.507907	0.516433	0.52495	0.533452	0.541934	0.550393
102	0.153886	0.158962	0.164173	0.16952	0.175004	0.180628	0.186391	0.192295	0.198341	0.204528	0.210858	0.21733	0.223944	0.2307	0.237598	0.244637	0.251815	0.259131	0.266584	0.274173	0.281894	0.289746	0.297726	0.305831	0.314058	0.322403	0.330864	0.339435	0.348112	0.356892	0.365769	0.374738	0.383794	0.392931	0.402144	0.411426	0.420772	0.430175	0.439628	0.449126	0.458661	0.468226	0.477815	0.48742	0.497034	0.50665	0.516262	0.525861	0.535442
103	0.25046	0.255491	0.260588	0.26575	0.270977	0.276268	0.281622	0.287039	0.292518	0.298057	0.303657	0.309315	0.315031	0.320804	0.326632	0.332514	0.338449	0.344435	0.35047	0.356554	0.362685	0.368861	0.37508	0.38134	0.38764	0.393978	0.400352	0.406759	0.413199	0.419668	0.426165	0.432688	0.439234	0.445802	0.452388	0.458991	0.465608	0.472238	0.478877	0.485524	0.492176	0.498831	0.505486	0.512139	0.518788	0.52543	0.532064	0.538686	0.545294
104	0.215826	0.221319	0.226911	0.232602	0.238392	0.24428	0.250266	0.256349	0.262527	0.268801	0.275169	0.281629	0.288181	0.294823	0.301553	0.30837	0.315271	0.322254	0.329318	0.33646	0.343677	0.350967	0.358328	0.365755	0.373248	0.380801	0.388413	0.396079	0.403797	0.411563	0.419373	0.427224	0.435111	0.443032	0.450981	0.458956	0.466952	0.474965	0.48299	0.491025	0.499064	0.507104	0.515139	0.523168	0.531184	0.539184	0.547164	0.55512	0.563047
105	0.200463	0.205651	0.210938	0.216323	0.221808	0.227391	0.233072	0.238852	0.244729	0.250703	0.256773	0.262939	0.269199	0.275553	0.281998	0.288535	0.29516	0.301873	0.308672	0.315555	0.32252	0.329564	0.336686	0.343883	0.351152	0.358491	0.365897	0.373367	0.380898	0.388486	0.396129	0.403823	0.411564	0.41935	0.427175	0.435038	0.442933	0.450857	0.458807	0.466777	0.474764	0.482764	0.490773	0.498787	0.506802	0.514812	0.522816	0.530807	0.538783
106	0.240201	0.245428	0.250731	0.25611	0.261563	0.267092	0.272694	0.278368	0.284115	0.289933	0.295821	0.301777	0.307801	0.313891	0.320046	0.326264	0.332544	0.338884	0.345283	0.351738	0.358247	0.364809	0.371422	0.378083	0.384791	0.391543	0.398336	0.405169	0.412039	0.418944	0.42588	0.432845	0.439837	0.446853	0.453891	0.460947	0.468018	0.475102	0.482197	0.489298	0.496404	0.503512	0.510618	0.517719	0.524814	0.531898	0.53897	0.546026	0.553063
107	0.216256	0.220864	0.225541	0.230288	0.235105	0.239991	0.244946	0.24997	0.255062	0.260222	0.265449	0.270743	0.276102	0.281527	0.287016	0.292568	0.298183	0.30386	0.309596	0.315392	0.321246	0.327157	0.333123	0.339143	0.345216	0.351339	0.357512	0.363732	0.369999	0.376309	0.382662	0.389055	0.395486	0.401954	0.408456	0.41499	0.421555	0.428147	0.434764	0.441406	0.448068	0.454748	0.461446	0.468157	0.474879	0.481611	0.488349	0.495092	0.501837
108	0.254617	0.259617	0.26468	0.269806	0.274994	0.280244	0.285554	0.290924	0.296353	0.301841	0.307385	0.312986	0.318642	0.324352	0.330115	0.335929	0.341793	0.347706	0.353667	0.359673	0.365723	0.371817	0.377951	0.384124	0.390335	0.396582	0.402863	0.409176	0.415519	0.42189	0.428287	0.434708	0.441151	0.447614	0.454095	0.460591	0.467101	0.473622	0.480152	0.486689	0.49323	0.499774	0.506318	0.512859	0.519397	0.525927	0.532449	0.538959	0.545457
109	0.211836	0.217282	0.222828	0.228475	0.234222	0.240068	0.246013	0.252057	0.258198	0.264437	0.27077	0.277199	0.28372	0.290334	0.297037	0.303829	0.310708	0.317672	0.324718	0.331844	0.339048	0.346328	0.35368	0.361102	0.368591	0.376143	0.383757	0.391428	0.399153	0.406928	0.41475	0.422616	0.430521	0.438462	0.446434	0.454434	0.462457	0.4705	0.478558	0.486628	0.494704	0.502784	0.510861	0.518934	0.526996	0.535044	0.543074	0.551082	0.559063
110	0.383127	0.384841	0.386559	0.388279	0.390002	0.391728	0.393456	0.395188	0.396922	0.398658	0.400397	0.402138	0.403882	0.405629	0.407378	0.409129	0.410882	0.412638	0.414396	0.416156	0.417918	0.419683	0.421449	0.423217	0.424988	0.42676	0.428534	0.43031	0.432088	0.433868	0.435649	0.437432	0.439217	0.441003	0.442791	0.44458	0.44637	0.448162	0.449956	0.45175	0.453546	0.455343	0.457142	0.458941	0.460742	0.462543	0.464346	0.466149	0.467953
111	0.436802	0.4386	0.4404	0.442202	0.444005	0.445809	0.447615	0.449422	0.451231	0.453041	0.454852	0.456664	0.458478	0.460292	0.462108	0.463925	0.465742	0.467561	0.46938	0.4712	0.473021	0.474843	0.476665	0.478488	0.480312	0.482136	0.48396	0.485785	0.487611	0.489436	0.491262	0.493088	0.494915	0.496741	0.498568	0.500394	0.502221	0.504048	0.505874	0.5077	0.509526	0.511352	0.513178	0.515003	0.516828	0.518652	0.520476	0.522299	0.524122
112	0.288413	0.292859	0.297346	0.301872	0.306437	0.311041	0.315682	0.32036	0.325074	0.329824	0.334609	0.339428	0.344281	0.349167	0.354084	0.359033	0.364011	0.369019	0.374056	0.37912	0.38421	0.389326	0.394466	0.399629	0.404816	0.410023	0.415251	0.420497	0.425762	0.431044	0.436341	0.441654	0.446979	0.452317	0.457665	0.463024	0.46839	0.473765	0.479145	0.48453	0.489919	0.49531	0.500702	0.506094	0.511485	0.516873	0.522257	0.527636	0.533008
113	0.252282	0.257473	0.262733	0.268062	0.273459	0.278923	0.284454	0.29005	0.295711	0.301436	0.307223	0.313071	0.318979	0.324946	0.330971	0.337051	0.343186	0.349373	0.355612	0.3619	0.368236	0.374618	0.381043	0.387511	0.394018	0.400563	0.407144	0.413758	0.420404	0.427079	0.43378	0.440505	0.447253	0.45402	0.460804	0.467602	0.474413	0.481233	0.48806	0.494891	0.501725	0.508557	0.515387	0.522211	0.529027	0.535831	0.542623	0.549398	0.556156
114	0.309716	0.313351	0.317008	0.320689	0.324391	0.328116	0.331863	0.335631	0.33942	0.34323	0.34706	0.35091	0.35478	0.358669	0.362576	0.366501	0.370445	0.374406	0.378383	0.382377	0.386387	0.390413	0.394453	0.398508	0.402577	0.406659	0.410754	0.414862	0.418982	0.423113	0.427254	0.431406	0.435568	0.439738	0.443917	0.448105	0.452299	0.4565	0.460708	0.464921	0.469139	0.473361	0.477588	0.481817	0.486049	0.490284	0.494519	0.498755	0.502992
115	0.246332	0.25091	0.255544	0.260234	0.26498	0.26978	0.274635	0.279544	0.284506	0.289521	0.294588	0.299706	0.304875	0.310093	0.315361	0.320676	0.326037	0.331445	0.336898	0.342395	0.347934	0.353514	0.359135	0.364795	0.370492	0.376226	0.381994	0.387796	0.39363	0.399494	0.405388	0.411308	0.417255	0.423226	0.429219	0.435233	0.441266	0.447317	0.453383	0.459463	0.465555	0.471658	0.477769	0.483887	0.490009	0.496134	0.502261	0.508387	0.51451
116	0.493102	0.492747	0.492393	0.492039	0.491685	0.49133	0.490976	0.490622	0.490268	0.489914	0.48956	0.489205	0.488851	0.488497	0.488143	0.487789	0.487435	0.487081	0.486727	0.486373	0.486019	0.485665	0.485311	0.484957	0.484603	0.484249	0.483895	0.483541	0.483187	0.482833	0.482479	0.482125	0.481771	0.481417	0.481064	0.48071	0.480356	0.480002	0.479649	0.479295	0.478941	0.478588	0.478234	0.47788	0.477527	0.477173	0.476819	0.476466	0.476112
117	0.581718	0.57971	0.577699	0.575686	0.57367	0.571652	0.569631	0.567608	0.565583	0.563555	0.561526	0.559494	0.557461	0.555425	0.553388	0.551349	0.549308	0.547265	0.545221	0.543175	0.541128	0.53908	0.53703	0.534979	0.532926	0.530873	0.528819	0.526763	0.524707	0.52265	0.520592	0.518533	0.516474	0.514414	0.512354	0.510293	0.508232	0.50617	0.504109	0.502047	0.499985	0.497924	0.495862	0.4938	0.491739	0.489678	0.487617	0.485557	0.483497
118	0.189926	0.194287	0.198725	0.203238	0.207827	0.212492	0.217233	0.22205	0.226943	0.231911	0.236955	0.242074	0.247268	0.252536	0.257878	0.263293	0.268781	0.27434	0.27997	0.285671	0.29144	0.297278	0.303182	0.309152	0.315187	0.321284	0.327443	0.333663	0.33994	0.346274	0.352663	0.359106	0.365599	0.372142	0.378732	0.385367	0.392045	0.398764	0.405521	0.412313	0.41914	0.425997	0.432884	0.439796	0.446731	0.453688	0.460662	0.467652	0.474655
119	0.244993	0.249775	0.254619	0.259524	0.26449	0.269516	0.274603	0.279748	0.284952	0.290214	0.295533	0.300908	0.306339	0.311823	0.317361	0.322951	0.328593	0.334284	0.340023	0.34581	0.351643	0.357521	0.363442	0.369405	0.375407	0.381448	0.387527	0.39364	0.399787	0.405965	0.412174	0.41841	0.424673	0.43096	0.437269	0.443599	0.449947	0.456312	0.46269	0.469081	0.475482	0.481891	0.488307	0.494726	0.501146	0.507567	0.513985	0.520398	0.526804
120	0.326596	0.330514	0.334455	0.33842	0.342408	0.346418	0.35045	0.354503	0.358577	0.362672	0.366787	0.370922	0.375075	0.379247	0.383437	0.387644	0.391868	0.396109	0.400365	0.404636	0.408921	0.413221	0.417533	0.421859	0.426196	0.430545	0.434905	0.439274	0.443653	0.448041	0.452437	0.45684	0.461251	0.465667	0.470088	0.474515	0.478945	0.483379	0.487815	0.492253	0.496692	0.501132	0.505572	0.510011	0.514448	0.518883	0.523315	0.527743	0.532167
122	0.287214	0.292123	0.29708	0.302087	0.30714	0.312241	0.317387	0.322578	0.327813	0.333092	0.338413	0.343775	0.349177	0.354618	0.360097	0.365613	0.371164	0.376749	0.382368	0.388018	0.393698	0.399407	0.405144	0.410906	0.416693	0.422503	0.428335	0.434187	0.440057	0.445944	0.451846	0.457762	0.463689	0.469627	0.475574	0.481527	0.487486	0.493448	0.499412	0.505377	0.51134	0.517299	0.523254	0.529202	0.535141	0.541071	0.546989	0.552894	0.558784
123	0.38621	0.387437	0.388665	0.389895	0.391126	0.392358	0.393592	0.394827	0.396064	0.397302	0.398541	0.399781	0.401023	0.402266	0.40351	0.404756	0.406002	0.40725	0.4085	0.40975	0.411001	0.412254	0.413508	0.414763	0.416019	0.417276	0.418534	0.419793	0.421054	0.422315	0.423577	0.424841	0.426105	0.42737	0.428637	0.429904	0.431172	0.432441	0.433711	0.434982	0.436253	0.437526	0.438799	0.440073	0.441348	0.442624	0.4439	0.445177	0.446455
124	0.218294	0.223879	0.229566	0.235353	0.24124	0.247227	0.253313	0.259497	0.265778	0.272156	0.278628	0.285195	0.291853	0.298601	0.305439	0.312363	0.319372	0.326464	0.333636	0.340886	0.348211	0.355608	0.363075	0.370609	0.378206	0.385864	0.393578	0.401346	0.409164	0.417028	0.424934	0.432879	0.440859	0.448869	0.456906	0.464965	0.473043	0.481135	0.489236	0.497344	0.505453	0.513559	0.521657	0.529745	0.537817	0.545869	0.553897	0.561897	0.569865
125	0.347375	0.350351	0.35334	0.35634	0.359351	0.362373	0.365406	0.36845	0.371505	0.37457	0.377644	0.380729	0.383824	0.386927	0.39004	0.393163	0.396293	0.399433	0.40258	0.405736	0.408899	0.41207	0.415249	0.418434	0.421626	0.424825	0.42803	0.431241	0.434458	0.437681	0.440908	0.444141	0.447379	0.450621	0.453867	0.457117	0.46037	0.463628	0.466888	0.470151	0.473416	0.476684	0.479954	0.483226	0.486499	0.489773	0.493048	0.496324	0.499599
126	0.525812	0.525232	0.524652	0.524072	0.523491	0.522911	0.52233	0.52175	0.521169	0.520588	0.520008	0.519427	0.518846	0.518265	0.517684	0.517103	0.516522	0.515941	0.51536	0.514779	0.514197	0.513616	0.513035	0.512454	0.511872	0.511291	0.510709	0.510128	0.509546	0.508965	0.508383	0.507802	0.50722	0.506639	0.506057	0.505475	0.504894	0.504312	0.50373	0.503149	0.502567	0.501985	0.501404	0.500822	0.50024	0.499658	0.499077	0.498495	0.497913
127	0.442005	0.444334	0.446667	0.449001	0.451338	0.453677	0.456018	0.458361	0.460706	0.463052	0.465401	0.46775	0.470102	0.472454	0.474808	0.477163	0.479518	0.481875	0.484233	0.486591	0.48895	0.491309	0.493669	0.496029	0.498389	0.50075	0.50311	0.50547	0.50783	0.510189	0.512548	0.514907	0.517265	0.519622	0.521978	0.524333	0.526687	0.52904	0.531392	0.533742	0.536091	0.538438	0.540784	0.543127	0.545469	0.547809	0.550146	0.552482	0.554815
128	0.410551	0.412012	0.413475	0.414939	0.416405	0.417872	0.419341	0.420811	0.422283	0.423756	0.42523	0.426706	0.428183	0.429661	0.43114	0.432621	0.434103	0.435586	0.43707	0.438556	0.440042	0.44153	0.443018	0.444508	0.445999	0.44749	0.448983	0.450476	0.451971	0.453466	0.454962	0.456459	0.457957	0.459455	0.460954	0.462454	0.463955	0.465456	0.466958	0.46846	0.469963	0.471467	0.472971	0.474475	0.47598	0.477486	0.478992	0.480498	0.482005
129	0.195026	0.200445	0.205975	0.211618	0.217373	0.22324	0.22922	0.235311	0.241513	0.247825	0.254247	0.260778	0.267417	0.274162	0.281011	0.287964	0.295019	0.302172	0.309424	0.31677	0.324209	0.331737	0.339353	0.347053	0.354833	0.362691	0.370623	0.378626	0.386695	0.394827	0.403017	0.411262	0.419557	0.427898	0.43628	0.444699	0.453149	0.461627	0.470126	0.478644	0.487173	0.49571	0.50425	0.512787	0.521316	0.529833	0.538333	0.546811	0.555261
130	0.403285	0.405319	0.407356	0.409396	0.411439	0.413485	0.415534	0.417586	0.419641	0.421699	0.423759	0.425822	0.427888	0.429956	0.432027	0.4341	0.436175	0.438253	0.440332	0.442414	0.444498	0.446584	0.448671	0.450761	0.452852	0.454945	0.45704	0.459136	0.461233	0.463332	0.465432	0.467533	0.469636	0.47174	0.473844	0.47595	0.478056	0.480163	0.482271	0.48438	0.486489	0.488598	0.490708	0.492818	0.494929	0.49704	0.49915	0.501261	0.503372
131	0.335328	0.338238	0.341159	0.344093	0.347039	0.349996	0.352965	0.355945	0.358937	0.361939	0.364953	0.367977	0.371011	0.374056	0.377111	0.380175	0.383249	0.386332	0.389425	0.392526	0.395637	0.398755	0.401882	0.405017	0.408159	0.41131	0.414467	0.417632	0.420803	0.423981	0.427165	0.430355	0.433551	0.436752	0.439959	0.443171	0.446388	0.449609	0.452834	0.456063	0.459296	0.462532	0.465772	0.469014	0.472259	0.475507	0.478756	0.482008	0.48526
132	0.259285	0.264511	0.269804	0.275164	0.280589	0.286078	0.291632	0.297248	0.302926	0.308665	0.314464	0.320322	0.326236	0.332206	0.338231	0.344309	0.350438	0.356616	0.362843	0.369116	0.375434	0.381794	0.388196	0.394636	0.401113	0.407624	0.414168	0.420743	0.427346	0.433974	0.440627	0.447301	0.453994	0.460703	0.467427	0.474163	0.480908	0.48766	0.494417	0.501176	0.507934	0.514689	0.521439	0.528181	0.534913	0.541632	0.548337	0.555023	0.56169
133	0.294707	0.299175	0.303681	0.308225	0.312807	0.317425	0.32208	0.32677	0.331496	0.336255	0.341048	0.345873	0.350731	0.35562	0.360539	0.365487	0.370464	0.375469	0.3805	0.385557	0.39064	0.395745	0.400874	0.406025	0.411196	0.416387	0.421597	0.426824	0.432067	0.437326	0.442599	0.447885	0.453182	0.458491	0.463808	0.469134	0.474467	0.479806	0.48515	0.490496	0.495845	0.501195	0.506545	0.511893	0.517239	0.52258	0.527917	0.533247	0.538569
134	0.484756	0.484386	0.484016	0.483646	0.483276	0.482907	0.482537	0.482167	0.481797	0.481428	0.481058	0.480688	0.480318	0.479949	0.479579	0.47921	0.47884	0.478471	0.478101	0.477731	0.477362	0.476993	0.476623	0.476254	0.475884	0.475515	0.475146	0.474776	0.474407	0.474038	0.473669	0.473299	0.47293	0.472561	0.472192	0.471823	0.471454	0.471085	0.470716	0.470347	0.469978	0.469609	0.46924	0.468872	0.468503	0.468134	0.467765	0.467397	0.467028
135	0.295561	0.300145	0.304769	0.309433	0.314136	0.318878	0.323657	0.328474	0.333326	0.338215	0.343138	0.348095	0.353086	0.358108	0.363162	0.368246	0.37336	0.378502	0.383672	0.388868	0.39409	0.399335	0.404604	0.409895	0.415207	0.420539	0.42589	0.431257	0.436641	0.44204	0.447453	0.452878	0.458315	0.463761	0.469216	0.474678	0.480147	0.48562	0.491097	0.496575	0.502055	0.507534	0.513011	0.518486	0.523955	0.529419	0.534876	0.540325	0.545764
139	0.255641	0.260945	0.26632	0.271765	0.277279	0.282862	0.288512	0.294228	0.30001	0.305857	0.311766	0.317738	0.32377	0.329861	0.33601	0.342215	0.348475	0.354787	0.36115	0.367562	0.374022	0.380526	0.387074	0.393663	0.400291	0.406956	0.413655	0.420386	0.427146	0.433935	0.440748	0.447583	0.454438	0.461311	0.468198	0.475098	0.482007	0.488922	0.495842	0.502764	0.509685	0.516602	0.523512	0.530414	0.537304	0.54418	0.551039	0.557878	0.564696
140	0.208771	0.214243	0.219817	0.225496	0.231277	0.237161	0.243148	0.249237	0.255426	0.261716	0.268104	0.274591	0.281174	0.287852	0.294625	0.301488	0.308442	0.315484	0.322612	0.329823	0.337115	0.344485	0.351931	0.35945	0.367038	0.374693	0.382411	0.390189	0.398023	0.40591	0.413845	0.421826	0.429847	0.437906	0.445997	0.454117	0.462262	0.470426	0.478607	0.486799	0.494998	0.5032	0.511401	0.519595	0.527778	0.535947	0.544096	0.552222	0.56032
141	0.556338	0.555458	0.554578	0.553698	0.552817	0.551936	0.551054	0.550173	0.549291	0.548408	0.547526	0.546643	0.54576	0.544876	0.543992	0.543108	0.542224	0.541339	0.540454	0.539569	0.538684	0.537798	0.536912	0.536026	0.53514	0.534253	0.533366	0.532479	0.531592	0.530705	0.529817	0.528929	0.528041	0.527153	0.526265	0.525377	0.524488	0.523599	0.52271	0.521821	0.520932	0.520043	0.519153	0.518263	0.517374	0.516484	0.515594	0.514704	0.513814
142	0.376592	0.378064	0.379539	0.381016	0.382496	0.383977	0.385461	0.386946	0.388434	0.389924	0.391416	0.39291	0.394406	0.395904	0.397404	0.398906	0.40041	0.401916	0.403423	0.404932	0.406444	0.407957	0.409471	0.410988	0.412506	0.414025	0.415547	0.41707	0.418594	0.420121	0.421648	0.423177	0.424708	0.42624	0.427774	0.429309	0.430845	0.432382	0.433921	0.435462	0.437003	0.438546	0.440089	0.441634	0.44318	0.444728	0.446276	0.447825	0.449376
143	0.374923	0.377695	0.380476	0.383264	0.386059	0.388863	0.391673	0.394491	0.397316	0.400148	0.402986	0.405831	0.408682	0.41154	0.414403	0.417272	0.420147	0.423028	0.425913	0.428804	0.431699	0.434599	0.437504	0.440413	0.443325	0.446242	0.449163	0.452087	0.455014	0.457945	0.460878	0.463814	0.466753	0.469694	0.472637	0.475582	0.478529	0.481477	0.484426	0.487377	0.490328	0.49328	0.496233	0.499186	0.502139	0.505091	0.508044	0.510995	0.513947
144	0.20509	0.210147	0.215295	0.220534	0.225864	0.231285	0.236795	0.242396	0.248086	0.253865	0.259732	0.265686	0.271727	0.277853	0.284063	0.290356	0.296731	0.303186	0.30972	0.31633	0.323016	0.329775	0.336605	0.343503	0.350469	0.357499	0.36459	0.371741	0.378949	0.38621	0.393523	0.400883	0.408288	0.415736	0.423222	0.430743	0.438297	0.445879	0.453486	0.461115	0.468763	0.476425	0.484098	0.491779	0.499464	0.507149	0.51483	0.522505	0.530169
145	0.326309	0.330698	0.335117	0.339566	0.344042	0.348547	0.353079	0.357638	0.362222	0.366832	0.371466	0.376124	0.380804	0.385508	0.390232	0.394977	0.399743	0.404527	0.409329	0.414149	0.418985	0.423837	0.428704	0.433585	0.438478	0.443383	0.4483	0.453226	0.458162	0.463106	0.468057	0.473015	0.477978	0.482945	0.487916	0.492889	0.497863	0.502838	0.507812	0.512785	0.517755	0.522722	0.527684	0.532641	0.537591	0.542534	0.547468	0.552394	0.557309
146	0.314208	0.317855	0.321525	0.325217	0.328931	0.332666	0.336422	0.3402	0.343997	0.347815	0.351652	0.355509	0.359384	0.363278	0.36719	0.37112	0.375066	0.37903	0.383009	0.387004	0.391015	0.39504	0.39908	0.403133	0.4072	0.411279	0.415371	0.419474	0.423588	0.427713	0.431849	0.435993	0.440147	0.444309	0.448479	0.452656	0.45684	0.46103	0.465225	0.469425	0.47363	0.477839	0.48205	0.486264	0.49048	0.494698	0.498916	0.503134	0.507352
147	0.200092	0.205486	0.210986	0.216593	0.222307	0.228128	0.234056	0.24009	0.246229	0.252473	0.258821	0.265272	0.271825	0.278479	0.285231	0.292081	0.299027	0.306066	0.313197	0.320418	0.327725	0.335117	0.342591	0.350144	0.357772	0.365474	0.373244	0.381081	0.38898	0.396938	0.404951	0.413015	0.421125	0.429279	0.437471	0.445697	0.453953	0.462235	0.470537	0.478856	0.487186	0.495524	0.503864	0.512202	0.520533	0.528853	0.537157	0.54544	0.553698
148	0.20457	0.210013	0.215563	0.221217	0.226978	0.232843	0.238813	0.244887	0.251065	0.257346	0.263728	0.270211	0.276794	0.283474	0.290251	0.297123	0.304088	0.311144	0.318289	0.32552	0.332836	0.340232	0.347708	0.355259	0.362884	0.370577	0.378337	0.38616	0.394042	0.401979	0.409969	0.418006	0.426087	0.434207	0.442363	0.45055	0.458764	0.467001	0.475255	0.483523	0.4918	0.500082	0.508363	0.51664	0.524908	0.533162	0.541398	0.549612	0.557799
149	0.396009	0.399487	0.402975	0.406472	0.40998	0.413496	0.417021	0.420555	0.424097	0.427647	0.431204	0.434768	0.43834	0.441917	0.445501	0.44909	0.452684	0.456284	0.459888	0.463496	0.467108	0.470724	0.474342	0.477964	0.481587	0.485213	0.48884	0.492468	0.496097	0.499727	0.503356	0.506986	0.510614	0.514241	0.517867	0.521491	0.525113	0.528732	0.532348	0.535961	0.539569	0.543174	0.546774	0.55037	0.55396	0.557544	0.561123	0.564695	0.56826
150	0.196109	0.201247	0.206485	0.211823	0.217261	0.222799	0.228438	0.234175	0.240013	0.245949	0.251983	0.258115	0.264343	0.270666	0.277084	0.283595	0.290197	0.296889	0.30367	0.310537	0.317489	0.324523	0.331637	0.338829	0.346096	0.353435	0.360845	0.368321	0.375861	0.383461	0.391119	0.398831	0.406594	0.414403	0.422256	0.430148	0.438076	0.446036	0.454023	0.462034	0.470065	0.478112	0.486169	0.494234	0.502302	0.510369	0.51843	0.526482	0.53452
151	0.488039	0.48762	0.487201	0.486782	0.486363	0.485944	0.485525	0.485106	0.484687	0.484269	0.48385	0.483431	0.483012	0.482594	0.482175	0.481756	0.481338	0.480919	0.4805	0.480082	0.479663	0.479245	0.478826	0.478408	0.477989	0.477571	0.477153	0.476734	0.476316	0.475898	0.47548	0.475061	0.474643	0.474225	0.473807	0.473389	0.472971	0.472553	0.472135	0.471717	0.471299	0.470881	0.470464	0.470046	0.469628	0.469211	0.468793	0.468375	0.467958
152	0.290771	0.295728	0.300733	0.305785	0.310886	0.316032	0.321224	0.32646	0.33174	0.337063	0.342428	0.347833	0.353277	0.35876	0.36428	0.369836	0.375426	0.381051	0.386707	0.392394	0.39811	0.403854	0.409624	0.41542	0.421239	0.42708	0.432942	0.438822	0.444719	0.450633	0.45656	0.462499	0.468449	0.474408	0.480375	0.486347	0.492322	0.498301	0.504279	0.510256	0.516231	0.522201	0.528164	0.534119	0.540065	0.545999	0.551921	0.557827	0.563718
[truncated: 51 more columns]

## Sheet: Fig 5b
pid	slopes	inference_error
101	0.0341249	NaN
102	0.0384676	19.8228
103	0.0266215	40.797
104	0.0321603	27.5805
105	0.0320593	35.3383
106	0.0284299	27.2552
107	0.0269785	4.69856
108	0.0261764	19.3994
109	0.0323178	35.2269
110	0.00724865	57.4294
111	0.00730652	34.7368
112	0.0215694	26.8029
113	0.0273345	29.5865
114	0.0169462	36.4748
115	0.0245069	31.8332
116	-0.00141724	23.2685
117	-0.00824717	33.2828
118	0.0281047	46.1924
119	0.0256837	44.8107
120	0.0177598	42.5304
122	0.023858	14.8097
123	0.00517224	49.753
124	0.0324362	39.3883
125	0.0131041	48.4381
126	-0.00232684	27.7114
127	0.00944115	38.4989
128	0.00603493	45.5159
129	0.0341589	20.2985
130	0.0084434	20.9538
131	0.0130251	42.8325
132	0.0270356	13.4061
133	0.0214003	20.8592
134	-0.0014809	67.4114
135	0.0219187	39.4881
139	0.0276873	20.4418
140	0.0328085	22.485
141	-0.0035634	26.0856
142	0.00626763	31.0006
143	0.0118115	55.2691
144	0.0307417	20.7465
145	0.0198995	21.6261
146	0.0168736	35.7229
147	0.0333613	7.84518
148	0.0331293	18.1737
149	0.0145183	35.3295
150	0.0322727	15.676
151	-0.00167688	35.5257
152	0.0239147	12.7009

## Sheet: Fig 5c
pid	slopes	pe_spatial
101	0.0341249	-3.23256
102	0.0384676	1.25851
103	0.0266215	-3.43903
104	0.0321603	10.9494
105	0.0320593	6.86115
106	0.0284299	7.48591
107	0.0269785	3.61768
108	0.0261764	-1.98144
109	0.0323178	3.17163
110	0.00724865	-5.32728
111	0.00730652	8.42619
112	0.0215694	4.75463
113	0.0273345	1.27673
114	0.0169462	0.531809
115	0.0245069	2.95744
116	-0.00141724	-1.00401
117	-0.00824717	-0.882973
118	0.0281047	0.231133
119	0.0256837	-5.2351
120	0.0177598	8.70028
122	0.023858	11.2671
123	0.00517224	-3.56113
124	0.0324362	-2.61067
125	0.0131041	-0.765994
126	-0.00232684	-1.99864
127	0.00944115	3.57788
128	0.00603493	-3.09012
129	0.0341589	8.66937
130	0.0084434	3.01587
131	0.0130251	0.61247
132	0.0270356	1.70608
133	0.0214003	1.76128
134	-0.0014809	-4.00911
135	0.0219187	1.3859
139	0.0276873	10.1742
140	0.0328085	0.0204757
141	-0.0035634	2.19734
142	0.00626763	-4.78768
143	0.0118115	-6.15474
144	0.0307417	-0.603327
145	0.0198995	4.18032
146	0.0168736	-0.983173
147	0.0333613	8.12027
148	0.0331293	8.7301
149	0.0145183	-1.18377
150	0.0322727	7.90946
151	-0.00167688	3.02238
152	0.0239147	2.14281

## Sheet: Fig 5d
pid	pe_spatial	pe_temporal
101	-3.23256	-1.29598
102	1.25851	-0.188561
103	-3.43903	4.03939
104	10.9494	3.65355
105	6.86115	-4.22486
106	7.48591	-9.20973
107	3.61768	-2.89541
108	-1.98144	1.42492
109	3.17163	-0.400507
110	-5.32728	1.88821
111	8.42619	-0.867048
112	4.75463	-5.25912
113	1.27673	-7.73095
114	0.531809	-6.88736
115	2.95744	-9.79624
116	-1.00401	0.544444
117	-0.882973	0.252999
118	0.231133	0.0592976
119	-5.2351	9.80746
120	8.70028	-8.43331
122	11.2671	-11.2061
123	-3.56113	1.74007
124	-2.61067	-2.57803
125	-0.765994	-1.58247
126	-1.99864	1.31175
127	3.57788	-5.00134
128	-3.09012	3.14515
129	8.66937	-4.23194
130	3.01587	-0.77403
131	0.61247	-3.45716
132	1.70608	8.40117
133	1.76128	4.57959
134	-4.00911	-1.73367
135	1.3859	-1.98764
139	10.1742	-9.78812
140	0.0204757	3.35758
141	2.19734	0.590024
142	-4.78768	5.93987
143	-6.15474	1.69582
144	-0.603327	0.237139
145	4.18032	-5.05414
146	-0.983173	4.10248
147	8.12027	-2.00824
148	8.7301	-7.05756
149	-1.18377	1.36562
150	7.90946	-9.59607
151	3.02238	-2.41392
152	2.14281	-2.31776

## Sheet: Fig 5f
pid	cov
101	0.153883
102	0.307724
103	0.735289
104	0.43578
105	0.489847
106	-0.401157
107	0.112206
108	-0.165779
109	-0.0726894
110	0.313396
111	0.216432
112	-0.678464
113	-0.107968
114	0.529182
115	0.0839667
116	0.354349
117	-0.0416951
118	0.114232
119	0.745364
120	-0.127535
122	0.317985
123	0.3451
124	0.401364
125	0.0544842
126	-0.225596
127	-0.120533
128	-0.192106
129	0.634461
130	0.255957
131	0.0156105
132	1.12115
133	0.678166
134	-0.10085
135	0.476067
139	0.481517
140	0.652044
141	0.211653
142	0.312131
143	0.270187
144	0.674635
145	0.269227
146	-0.0559113
147	1.58841
148	0.199788
149	1.0781
150	0.444637
151	-0.122807
152	0.307054

## Sheet: Fig 5g
pid	cov
101	0.153883
102	0.307724
103	0.735289
104	0.43578
105	0.489847
106	-0.401157
107	0.112206
108	-0.165779
109	-0.0726894
110	0.313396
111	0.216432
112	-0.678464
113	-0.107968
114	0.529182
115	0.0839667
116	0.354349
117	-0.0416951
118	0.114232
119	0.745364
120	-0.127535
122	0.317985
123	0.3451
124	0.401364
125	0.0544842
126	-0.225596
127	-0.120533
128	-0.192106
129	0.634461
130	0.255957
131	0.0156105
132	1.12115
133	0.678166
134	-0.10085
135	0.476067
139	0.481517
140	0.652044
141	0.211653
142	0.312131
143	0.270187
144	0.674635
145	0.269227
146	-0.0559113
147	1.58841
148	0.199788
149	1.0781
150	0.444637
151	-0.122807
152	0.307054

## Sheet: Fig 5h
pid	cov
101	0.153883
102	0.307724
103	0.735289
104	0.43578
105	0.489847
106	-0.401157
107	0.112206
108	-0.165779
109	-0.0726894
110	0.313396
111	0.216432
112	-0.678464
113	-0.107968
114	0.529182
115	0.0839667
116	0.354349
117	-0.0416951
118	0.114232
119	0.745364
120	-0.127535
122	0.317985
123	0.3451
124	0.401364
125	0.0544842
126	-0.225596
127	-0.120533
128	-0.192106
129	0.634461
130	0.255957
131	0.0156105
132	1.12115
133	0.678166
134	-0.10085
135	0.476067
139	0.481517
140	0.652044
141	0.211653
142	0.312131
143	0.270187
144	0.674635
145	0.269227
146	-0.0559113
147	1.58841
148	0.199788
149	1.0781
150	0.444637
151	-0.122807
152	0.307054

## Sheet: Fig 5i
pid	pe_OFC_hcWeight_cov	pe_spatial_hcWeight_cov	pe_hcWeight
101	0.0510903	1.93578	0.153883
102	0.250099	3.407	0.307724
103	-0.242079	10.4075	0.735289
104	-0.102741	0.607128	0.43578
105	-0.0171562	23.1183	0.489847
106	-0.0936354	2.9244	-0.401157
107	-0.0190857	7.77174	0.112206
108	-0.206659	-9.97077	-0.165779
109	0.143062	-2.18166	-0.0726894
110	-0.46877	4.06815	0.313396
111	0.0311485	0.892905	0.216432
112	0.126611	-5.93389	-0.678464
113	0.214063	-12.7013	-0.107968
114	-0.129443	-2.73928	0.529182
115	-0.204244	-2.54212	0.0839667
116	0.0330923	6.15506	0.354349
117	0.368285	-3.98376	-0.0416951
118	-0.166248	-8.64384	0.114232
119	-0.259562	0.306348	0.745364
120	-0.00414991	-6.57944	-0.127535
122	-0.143917	-13.7046	0.317985
123	-0.0656202	-0.65866	0.3451
124	-0.138099	-6.48487	0.401364
125	-0.111572	2.83589	0.0544842
126	-0.0792162	6.01522	-0.225596
127	0.154726	-17.794	-0.120533
128	0.126585	-1.06263	-0.192106
129	-0.0687329	-15.6025	0.634461
130	0.00556887	1.5168	0.255957
131	0.0699848	0.695134	0.0156105
132	-0.0927594	28.3835	1.12115
133	0.273467	3.92099	0.678166
134	-0.0022432	-5.96154	-0.10085
135	0.042267	-0.343285	0.476067
139	-0.1198	32.9115	0.481517
140	-0.276468	5.88273	0.652044
141	0.138852	-9.68828	0.211653
142	0.00938671	1.16493	0.312131
143	0.386997	-9.56857	0.270187
144	-0.0291891	4.49341	0.674635
145	-0.102386	1.38698	0.269227
146	-0.0679523	-28.6371	-0.0559113
147	-1.71795	17.1864	1.58841
148	-0.0508165	-2.06333	0.199788
149	-0.177098	14.6366	1.0781
150	-0.0692508	6.14275	0.444637
151	0.270016	0.24443	-0.122807
152	0.0758314	3.58652	0.307054
